# Supplementary material for: Genome-Wide Association Study on Resistance to Stalk Rot Diseases in Grain Sorghum
Source: G3 (Bethesda). 2015 Apr 16;5(6):1165–75. doi: 10.1534/g3.114.016394 (PMC4478546; doi:10.1534/g3.114.016394)
Supplement: Supporting Information [file supp_g3.114.016394_FileS1.csv]

Env	Year	Rep	Lines	NM	logTLM	logRMLM	logMLM	NNCM	NF	logTLF	logRMLF	logMLF	NNCF	PH	DFF
ENV12 manhattan only	1	1	1	3	1.540445048	-3.387774371	1.203972794	0.6666667	3	2.036881932	-2.857146104	1.734601061	2	98.66666667	73
ENV12 manhattan only	1	1	2	3	1.845826685	-3.725693442	0.847297846	3	3	1.466337061	-3.531537425	1.041453863	1.6666667	96.83333333	54
ENV12 manhattan only	1	1	3	3	1.819158449	-3.362357548	1.252762968	1	3	1.299282993	-3.516508228	1.098612289	0.6666667	101	59
ENV12 manhattan only	1	1	4	3	1.969440651	-3.109060959	1.609437912	0.6666667	3	1.673976427	-3.33220451	1.386294361	1	112	66
ENV12 manhattan only	1	1	5	3	1.386294361	-3.573666654	1.041453863	0.6666667	3	0.980829266	-3.767822671	0.847297846	0.3333333	101	64
ENV12 manhattan only	1	1	6	3	1.386294361	-3.338139246	1.386294361	0.3333333	3	1.343734738	-3.380698869	1.343734738	0.3333333	112.6666667	64
ENV12 manhattan only	1	1	7	3	1.098612289	-3.64341708	1.098612289	0	3	1.386294361	-3.968839465	0.773189904	1	114.6666667	64
ENV12 manhattan only	1	1	8	3	1.098612289	-3.548978613	1.098612289	0	3	1.89711999	-3.181253841	1.466337061	1.6666667	104.3333333	64
ENV12 manhattan only	1	1	9	3	0.980829266	-3.654977902	0.916290732	0.3333333	3	1.098612289	-4.060442991	0.510825644	0.6666667	96.66666667	68
ENV12 manhattan only	1	1	10	3	0.847297846	-3.790662163	0.847297846	0	3	1.15267952	-4.127134365	0.510825644	0.6666667	103.3333333	73
ENV12 manhattan only	1	1	11	3	1.343734738	-3.593275125	1.041453863	0.3333333	3	1.845826685	-3.335445995	1.299282993	1.3333333	103	64
ENV12 manhattan only	1	1	12	3	1.427116364	-3.433987214	1.203972794	0.3333333	3	1.673976427	-2.963983581	1.673976427	0.6666667	103.3333333	83
ENV12 manhattan only	1	1	13	3	1.098612289	-3.499868909	1.098612289	0	3	2.079441542	-2.956253456	1.642227742	1.6666667	99.33333333	68
ENV12 manhattan only	1	1	14	3	1.466337061	-3.118630418	1.466337061	0.6666667	3	1.734601061	-2.850366417	1.734601061	1.3333333	98	77
ENV12 manhattan only	1	1	15	3	1.098612289	-3.777674967	0.847297846	0.3333333	3	1.466337061	-3.644143548	0.980829266	0.6666667	102	64
ENV12 manhattan only	1	1	16	3	2.120263532	-3.235107024	1.99243016	1	3	2.058388128	-3.408378736	1.819158449	1	186.3333333	68
ENV12 manhattan only	1	1	17	3	2.470920405	-2.752386019	2.120263532	2	3	2.397895273	-2.603966006	2.268683545	0.6666667	130.6666667	59
ENV12 manhattan only	1	1	18	3	2.512305621	-2.849352743	2.058388128	1	3	2.036881932	-3.115981402	1.791759469	1	135.3333333	66
ENV12 manhattan only	1	1	19	3	2.397895273	-2.683509097	1.99243016	2	3	1.791759469	-3.066501344	1.609437912	1	107.3333333	73
ENV12 manhattan only	1	1	20	3	1.945910149	-3.269025609	1.945910149	0	3	1.969440651	-3.269025609	1.945910149	0	184	74
ENV12 manhattan only	1	1	21	3	2.100060833	-2.847121774	1.945910149	1.3333333	3	1.791759469	-3.001272454	1.791759469	1	120.6666667	77
ENV12 manhattan only	1	1	22	3	2.159484253	-2.676797654	2.159484253	0	3	2.058388128	-3.07269332	1.763588587	0	126	66
ENV12 manhattan only	1	1	23	3	1.466337061	-3.353944505	1.466337061	0	3	1.819158449	-3.115533473	1.704748092	0.3333333	124	83
ENV12 manhattan only	1	1	24	3	2.55204595	-3.244265052	1.540445048	0.6666667	3	2.803360381	-2.417586483	2.367123617	0.3333333	119.6666667	45
ENV12 manhattan only	1	1	25	3	1.504077397	-3.329555502	1.504077397	0	3	1.945910149	-3.070044312	1.763588587	1.3333333	125.6666667	46
ENV12 manhattan only	1	1	26	3	2.427748233	-2.641699339	2.197224577	1	3	2.159484253	-2.802041985	2.036881932	0.6666667	126.3333333	59
ENV12 manhattan only	1	1	27	3	1.791759469	-2.995732274	1.386294361	1.6666667	3	2.058388128	-3.129263666	1.252762968	2	80	71
ENV12 manhattan only	1	1	28	3	3.106080329	-2.692403308	2.498699975	1.3333333	3	2.708050201	-2.483053081	2.708050201	0.6666667	179.6666667	52
ENV12 manhattan only	1	1	29	3	1.791759469	-3.338139246	1.386294361	1	3	1.386294361	-3.338139246	1.386294361	0.6666667	112.6666667	73
ENV12 manhattan only	1	1	30	3	2.397895273	-2.856470206	1.609437912	3	3	2.351375257	-2.568788129	1.89711999	3	87	52
ENV12 manhattan only	1	1	31	3	2.058388128	-3.313666395	1.763588587	0	3	2.178532441	-2.898722541	2.178532441	0.3333333	160.3333333	64
ENV12 manhattan only	1	1	32	3	1.098612289	-3.472656346	1.098612289	0	3	1.427116364	-3.144152271	1.427116364	0	96.66666667	64
ENV12 manhattan only	1	1	33	3	1.386294361	-3.225520368	1.386294361	0.3333333	3	1.540445048	-3.312531735	1.299282993	0.6666667	100.6666667	64
ENV12 manhattan only	1	1	34	3	1.871802177	-2.835109073	1.642227742	1.6666667	3	1.609437912	-2.418948686	2.058388128	2.6666667	88	61
ENV12 manhattan only	1	1	35	3	1.99243016	-3.413815846	1.252762968	2	3	1.673976427	-3.413815846	1.252762968	1.3333333	106.3333333	57
ENV12 manhattan only	1	1	36	3	1.299282993	-3.561046093	1.203972794	0.3333333	3	1.791759469	-3.030417826	1.734601061	1	117.3333333	83
ENV12 manhattan only	1	1	37	3	1.673976427	-4.703683797	1.041453863	1.6666667	3	1.299282993	-4.445854667	1.299282993	1	312.6666667	59
ENV12 manhattan only	1	1	38	3	2.140066163	-2.686609874	1.99243016	2	3	2.197224577	-2.733129885	1.945910149	2	107.6666667	73
ENV12 manhattan only	1	1	39	3	0.405465108	-4.282819985	0.405465108	0	3	0.693147181	-4.400603045	0.287682047	0.3333333	108.6666667	64
ENV12 manhattan only	1	1	40	3	0.847297846	-3.951243719	0.693147181	0	3	0.916290732	-4.133565255	0.510825644	0.3333333	104	68
ENV12 manhattan only	1	1	41	3	0.773189904	-3.997494721	0.773189904	0	3	0.847297846	-3.923386778	0.847297846	0	118	61
ENV12 manhattan only	1	1	42	3	0.847297846	-3.934622852	0.847297846	0	3	0.847297846	-3.934622852	0.847297846	0	119.3333333	68
ENV12 manhattan only	1	1	43	3	0.916290732	-3.561046083	0.916290732	0	3	0.847297846	-3.784189634	0.693147181	0.3333333	88	71
ENV12 manhattan only	1	1	44	3	0.693147181	-3.737669618	0.693147181	0	3	1.203972794	-3.226844005	1.203972794	0	84	61
ENV12 manhattan only	1	1	45	3	1.098612289	-3.437565026	1.098612289	0	3	0.847297846	-3.688879468	0.847297846	0	93.33333333	59
ENV12 manhattan only	1	1	46	3	1.504077397	-3.640677364	1.041453863	0.3333333	3	1.15267952	-3.834833381	0.847297846	0	108	68
ENV12 manhattan only	1	1	47	3	0.693147181	-3.970291914	0.693147181	0	3	1.609437912	-3.122994046	1.540445048	1	106	77
ENV12 manhattan only	1	1	48	3	1.343734738	-3.583518938	1.252762968	0	3	1.427116364	-3.683602386	1.15267952	0.6666667	126	61
ENV12 manhattan only	1	1	49	3	1.343734738	-3.398294631	1.343734738	0	3	0.980829266	-4.231203725	0.510825644	0.3333333	114.6666667	68
ENV12 manhattan only	1	1	50	3	0.693147181	-3.995137912	0.693147181	0	3	1.540445048	-3.301990732	1.386294361	1	108.6666667	77
ENV12 manhattan only	1	1	51	3	0.693147181	-4.001254139	0.693147181	0	3	0.980829266	-4.001254139	0.693147181	0.6666667	109.3333333	83
ENV12 manhattan only	1	1	52	3	0.847297846	-3.656208686	0.847297846	0.3333333	3	1.299282993	-3.204223539	1.299282993	0.3333333	90.33333333	77
ENV12 manhattan only	1	1	53	3	1.343734738	-3.412724896	1.343734738	0.3333333	3	1.203972794	-3.775630368	0.980829266	0.3333333	116.3333333	73
ENV12 manhattan only	1	1	54	3	1.098612289	-3.444682494	1.098612289	0	3	2.140066163	-2.779706196	1.763588587	2	94	83
ENV12 manhattan only	1	1	55	3	1.609437912	-2.801338136	1.609437912	1	3	1.609437912	-2.801338136	1.609437912	1	82.33333333	83
ENV12 manhattan only	1	1	56	3	1.609437912	-2.897751865	1.609437912	1	3	1.704748092	-3.003112381	1.504077397	1.3333333	90.66666667	83
ENV12 manhattan only	1	1	57	3	1.203972794	-3.306886712	1.203972794	0.3333333	3	1.504077397	-3.00678211	1.504077397	1	91	83
ENV12 manhattan only	1	1	58	3	0.980829266	-3.442019364	0.980829266	0.3333333	3	1.609437912	-3.123565636	1.299282993	1.6666667	83.33333333	77
ENV12 manhattan only	1	1	59	3	2.538973874	-3.019448804	2.120263532	1	3	2.564949357	-3.530274424	1.609437912	1	170.6666667	52
ENV12 manhattan only	1	1	60	3	1.098612289	-3.683308409	1.098612289	0.3333333	3	0.847297846	-3.934622852	0.847297846	0	119.3333333	61
ENV12 manhattan only	1	1	61	3	1.871802177	-3.825011628	1.386294361	1	3	2.63905733	-3.601868077	1.609437912	2	183.3333333	77
ENV12 manhattan only	1	1	62	3	1.041453863	-3.269025623	0.847297846	0.3333333	3	0.405465108	-3.710858361	0.405465108	0	61.33333333	50
ENV12 manhattan only	1	1	63	3	0.916290732	-3.210843653	0.916290732	0	3	2.178532441	-2.700018021	1.427116364	2.6666667	62	45
ENV12 manhattan only	1	1	64	3	0.693147181	-3.938340314	0.693147181	0	3	1.098612289	-3.532875206	1.098612289	1	102.6666667	52
ENV12 manhattan only	1	1	65	3	0.916290732	-3.708682081	0.916290732	0	3	1.504077397	-3.421000019	1.203972794	1	102	77
ENV12 manhattan only	1	1	66	3	0.980829266	-3.630985463	0.980829266	0	3	1.540445048	-3.312531735	1.299282993	0.6666667	100.6666667	64
ENV12 manhattan only	1	1	67	3	1.704748092	-3.249512794	1.504077397	1.6666667	3	2.48490665	-2.633326659	2.120263532	1.3333333	116	52
ENV12 manhattan only	1	1	68	3	1.734601061	-3.988984061	0.847297846	1	3	2.251291799	-3.017123458	1.819158449	1.6666667	126	68
ENV12 manhattan only	1	1	69	3	1.575536354	-3.414442618	1.203972794	1	3	1.673976427	-3.702124681	0.916290732	1	101.3333333	52
ENV12 manhattan only	1	1	70	3	3.075774983	-1.977000738	2.76211742	3	3	3.545778611	-1.193339547	3.545778611	3	114.3333333	45
ENV12 manhattan only	1	1	71	3	0.693147181	-3.957633517	0.693147181	0	3	1.819158449	-3.041342785	1.609437912	0.3333333	104.6666667	64
ENV12 manhattan only	1	1	72	3	0.693147181	-4.22926388	0.693147181	0	3	1.386294361	-3.823798772	1.098612289	1	137.3333333	61
ENV12 manhattan only	1	1	73	3	2.302585093	-3.316002531	1.89711999	1	3	2.233592218	-3.176240589	2.036881932	0	183.6666667	52
ENV12 manhattan only	1	1	74	3	2.100060833	-3.524330074	1.575536354	0.6666667	3	1.642227742	-3.457638686	1.642227742	0.3333333	164	57
ENV12 manhattan only	1	1	75	3	0.916290732	-4.074141855	0.916290732	0	3	1.945910149	-3.171274138	1.819158449	0.3333333	147	59
ENV12 manhattan only	1	1	76	3	1.921812593	-3.871200998	0.980829266	1.6666667	3	1.89711999	-2.954910274	1.89711999	0.3333333	128	45
ENV12 manhattan only	1	1	77	3	2.197224577	-3.016722549	1.704748092	2.3333333	3	2.285777971	-2.581404478	2.140066163	1.6666667	112.3333333	66
ENV12 manhattan only	1	1	78	3	2.268683545	-2.427748236	1.945910149	2.3333333	3	2.014903021	-2.358755364	2.014903021	1.6666667	79.33333333	64
ENV12 manhattan only	1	1	79	3	1.427116364	-3.310543023	1.203972794	0.6666667	3	1.427116364	-3.667217972	0.847297846	1	91.33333333	59
ENV12 manhattan only	1	1	80	3	0.847297846	-3.880089973	0.847297846	0	3	0.773189904	-3.954197915	0.773189904	0	113	57
ENV12 manhattan only	1	1	81	3	1.299282993	-3.592735594	0.693147181	0.6666667	3	1.386294361	-3.998200727	0.287682047	1	72.66666667	59
ENV12 manhattan only	1	1	82	3	2.159484253	-3.034952987	1.609437912	2	3	2.512305621	-2.132085278	2.512305621	3.3333333	104	54
ENV12 manhattan only	1	1	83	3	0.773189904	-3.883940021	0.773189904	0	3	1.041453863	-3.809832079	0.847297846	0.3333333	105.3333333	61
ENV12 manhattan only	1	1	84	3	1.041453863	-4.019381524	0.693147181	0.3333333	3	1.609437912	-3.172083656	1.540445048	0.6666667	111.3333333	57
ENV12 manhattan only	1	1	85	3	0.606135785	-3.954734142	0.606135785	0	3	1.041453863	-3.713572081	0.847297846	0.3333333	95.66666667	59
ENV12 manhattan only	1	1	86	3	2.319114398	-2.525072688	2.319114398	3.3333333	3	2.014903021	-3.139438994	1.704748092	2	127	77
ENV12 manhattan only	1	1	87	3	1.791759469	-2.813410717	1.791759469	0.6666667	3	1.673976427	-3.101092789	1.504077397	1.6666667	100	77
ENV12 manhattan only	1	1	88	3	1.609437912	-3.32323584	1.386294361	0.6666667	3	1.642227742	-3.06730246	1.642227742	1	111	71
ENV12 manhattan only	1	1	89	3	1.466337061	-3.644143548	0.980829266	0.6666667	3	1.673976427	-3.644143548	0.980829266	1.3333333	102	68
ENV12 manhattan only	1	1	90	3	1.299282993	-3.215232824	1.299282993	0	3	1.540445048	-3.310543023	1.203972794	0.6666667	91.33333333	77
ENV12 manhattan only	1	1	91	3	1.041453863	-3.27603425	1.041453863	0	3	0.980829266	-3.624340933	0.693147181	0.3333333	75	77
ENV12 manhattan only	1	1	92	3	1.466337061	-3.258096546	1.466337061	0	3	1.504077397	-3.471670638	1.252762968	0.6666667	112.6666667	73
ENV12 manhattan only	1	1	93	3	2.525728644	-3.238678452	1.386294361	2.6666667	3	2.302585093	-2.504709281	2.120263532	0.6666667	102	54
ENV12 manhattan only	1	1	94	3	0.847297846	-3.667217972	0.847297846	0	3	1.704748092	-3.17078108	1.343734738	0.6666667	91.33333333	68
ENV12 manhattan only	1	1	95	3	0.693147181	-3.970291914	0.693147181	0	3	0.847297846	-3.816141248	0.847297846	0.3333333	106	73
ENV12 manhattan only	1	1	96	3	1.252762968	-3.261752849	1.252762968	0	3	1.763588587	-2.750927231	1.763588587	0.6666667	91.33333333	57
ENV12 manhattan only	1	1	97	3	1.871802177	-3.17805383	1.871802177	0	3	1.871802177	-3.286267421	1.763588587	0	156	64
ENV12 manhattan only	1	1	98	3	0.693147181	-3.814042597	0.693147181	0	3	1.575536354	-3.733999874	0.773189904	1.6666667	90.66666667	59
ENV12 manhattan only	1	1	99	3	2.881069363	-2.043814362	2.813410719	5	3	2.708050201	-2.400489305	2.456735776	4	128.6666667	73
ENV12 manhattan only	1	1	100	3	1.791759469	-3.53934772	1.791759469	0	3	1.673976427	-3.657130762	1.673976427	0	206.6666667	66
ENV12 manhattan only	1	1	101	3	1.871802177	-3.011605615	1.427116364	1	3	1.466337061	-2.972384917	1.466337061	0.6666667	84.66666667	73
ENV12 manhattan only	1	1	102	3	2.159484253	-3.262360937	1.791759469	1.6666667	3	2.100060833	-3.234961957	1.819158449	1	156.6666667	57
ENV12 manhattan only	1	1	103	3	1.791759469	-3.38519704	1.252762968	1.3333333	3	1.791759469	-3.210843645	1.427116364	1.3333333	103.3333333	61
ENV12 manhattan only	1	1	104	3	1.098612289	-3.437565026	1.098612289	0	3	0.916290732	-3.619886583	0.916290732	0	93.33333333	64
ENV12 manhattan only	1	1	105	3	1.819158449	-3.595789031	1.098612289	1	3	0.916290732	-3.778110588	0.916290732	0	109.3333333	59
ENV12 manhattan only	1	1	106	3	1.540445048	-3.160035318	1.540445048	0.3333333	3	1.673976427	-3.234143305	1.466337061	0	110	47
ENV12 manhattan only	1	1	107	3	1.203972794	-3.726401905	1.041453863	0.3333333	3	0.980829266	-3.787026503	0.980829266	0.3333333	117.6666667	59
ENV12 manhattan only	1	1	108	3	1.575536354	-3.480624507	1.427116364	0.3333333	3	1.819158449	-3.088582422	1.819158449	1	135.3333333	61
ENV12 manhattan only	1	1	109	3	1.343734738	-3.431050336	1.299282993	0.3333333	3	1.299282993	-3.957143425	0.773189904	0.6666667	113.3333333	61
ENV12 manhattan only	1	1	110	3	1.540445048	-3.605025152	1.343734738	0	3	1.642227742	-3.605025152	1.343734738	0.3333333	141	59
ENV12 manhattan only	1	1	111	3	1.504077397	-3.205452805	1.504077397	0.3333333	3	1.203972794	-3.505557407	1.203972794	0.3333333	111	64
ENV12 manhattan only	1	1	112	3	1.466337061	-3.281489425	1.466337061	0.3333333	3	1.575536354	-3.207381438	1.540445048	0	115.3333333	59
ENV12 manhattan only	1	1	113	3	2.685577348	-3.17805384	1.203972794	3.3333333	3	1.99243016	-2.708050207	1.673976427	2	80	54
ENV12 manhattan only	1	1	114	3	2.412933153	-3.118218039	1.704748092	1	3	1.343734738	-3.479231393	1.343734738	0.3333333	124.3333333	59
ENV12 manhattan only	1	1	115	3	0.773189904	-3.431502716	0.773189904	0	3	1.098612289	-3.106080331	1.098612289	0	67	59
ENV12 manhattan only	1	1	116	3	0.916290732	-3.919991175	0.916290732	0	3	1.89711999	-3.536998914	1.299282993	1	126	64
ENV12 manhattan only	1	1	117	3	1.945910149	-3.850147593	1.299282993	1.3333333	3	2.367123617	-3.683093525	1.466337061	1.3333333	172.3333333	61
ENV12 manhattan only	1	1	118	3	1.252762968	-3.529157729	1.252762968	0.3333333	3	1.763588587	-3.077172605	1.704748092	0	119.3333333	64
ENV12 manhattan only	1	1	119	3	0.510825644	-4.177459449	0.510825644	0	3	0.693147181	-3.995137912	0.693147181	0	108.6666667	64
ENV12 manhattan only	1	1	120	3	0.847297846	-3.637586174	0.847297846	0	3	0.980829266	-3.504054755	0.980829266	0	88.66666667	66
ENV12 manhattan only	1	1	121	3	1.098612289	-3.750810412	1.098612289	0	3	2.079441542	-3.308977652	1.540445048	1.6666667	127.6666667	61
ENV12 manhattan only	1	1	122	3	1.466337061	-3.31913242	1.299282993	1	3	1.343734738	-3.365652444	1.252762968	0.6666667	101.3333333	68
ENV12 manhattan only	1	1	123	3	1.734601061	-3.289644896	1.386294361	0.3333333	3	2.268683545	-3.376656264	1.299282993	2.3333333	107.3333333	73
ENV12 manhattan only	1	1	124	3	0.980829266	-3.504054755	0.980829266	0	3	1.575536354	-3.018546959	1.466337061	0.3333333	88.66666667	64
ENV12 manhattan only	1	1	125	3	1.609437912	-3.456074	1.466337061	1	3	1.845826685	-3.346874707	1.575536354	1.6666667	137.3333333	52
ENV12 manhattan only	1	1	126	3	1.540445048	-3.24147565	1.540445048	0	3	2.058388128	-3.077172605	1.704748092	1.3333333	119.3333333	59
ENV12 manhattan only	1	1	127	3	1.386294361	-3.283414346	1.386294361	0.3333333	3	1.99243016	-2.772588717	1.89711999	1.6666667	106.6666667	83
ENV12 manhattan only	1	1	128	3	1.969440651	-3.193558023	1.673976427	0.6666667	3	1.99243016	-2.970414461	1.89711999	1	130	61
ENV12 manhattan only	1	1	129	3	1.540445048	-3.299943648	1.098612289	0.6666667	3	1.791759469	-3.357102074	1.041453863	1	81.33333333	52
ENV12 manhattan only	1	1	130	3	1.791759469	-3.044522438	1.609437912	1	3	1.734601061	-2.919359289	1.734601061	0.6666667	105	59
ENV12 manhattan only	1	1	131	3	1.203972794	-3.873282187	1.203972794	0	3	1.504077397	-3.733520243	1.343734738	0.3333333	160.3333333	66
ENV12 manhattan only	1	1	132	3	0.847297846	-4.204692619	0	0.6666667	3	0.510825644	-3.693866976	0.510825644	0	67	52
ENV12 manhattan only	1	1	133	3	1.945910149	-3.511545439	0.693147181	2	3	2.036881932	-2.818398258	1.386294361	2	67	52
ENV12 manhattan only	1	1	134	3	2.302585093	-3.317815773	1.609437912	2.3333333	3	1.89711999	-3.460916624	1.466337061	2	138	52
ENV12 manhattan only	1	1	135	3	1.15267952	-3.095815722	1.15267952	0.6666667	3	2.036881932	-2.456735773	1.791759469	2.3333333	70	77
ENV12 manhattan only	1	1	136	3	1.041453863	-3.302351559	1.041453863	0.3333333	3	2.367123617	-2.669828995	1.673976427	2	77	64
ENV12 manhattan only	1	1	137	3	0.510825644	-3.64805744	0.510825644	0	3	1.15267952	-3.64805744	0.510825644	0.3333333	64	64
ENV12 manhattan only	1	1	138	3	0.980829266	-3.540959312	0.980829266	0	3	0.916290732	-3.605497845	0.916290732	0	92	64
ENV12 manhattan only	1	1	139	3	0.693147181	-3.843030134	0.693147181	0	3	0.916290732	-3.762987411	0.773189904	0.3333333	93.33333333	61
ENV12 manhattan only	1	1	140	3	1.15267952	-3.280468848	1.041453863	0	3	0.847297846	-3.811097067	0.510825644	0.3333333	75.33333333	59
ENV12 manhattan only	1	1	141	3	1.871802177	-2.961830722	1.871802177	0	3	1.299282993	-3.534349906	1.299282993	0.3333333	125.6666667	64
ENV12 manhattan only	1	1	142	3	2.590267163	-2.839728025	2.014903021	0.6666667	3	2.382627798	-2.472003248	2.382627798	0	128.3333333	57
ENV12 manhattan only	1	1	143	3	1.098612289	-3.455264603	1.098612289	0	3	1.504077397	-3.401197371	1.15267952	0.6666667	95	64
ENV12 manhattan only	1	1	144	3	1.466337061	-3.353944505	1.466337061	0.3333333	3	2.233592218	-3.210843653	1.609437912	1	124	61
ENV12 manhattan only	1	1	145	3	1.466337061	-3.772760926	0.980829266	0.3333333	3	1.819158449	-3.048842099	1.704748092	1.6666667	116	64
ENV12 manhattan only	1	1	146	3	1.673976427	-2.946386399	1.504077397	0.6666667	3	1.504077397	-3.106729058	1.343734738	0.6666667	85.66666667	64
ENV12 manhattan only	1	1	147	3	1.845826685	-3.31913242	1.299282993	0.6666667	3	2.21557372	-2.883814351	1.734601061	2	101.3333333	73
ENV12 manhattan only	1	1	148	3	0.980829266	-3.405355379	0.980829266	0	3	1.252762968	-3.405355379	0.980829266	0.3333333	80.33333333	83
ENV12 manhattan only	1	1	149	3	2.233592218	-3.110000372	1.845826685	0.3333333	3	2.813410719	-2.236727018	2.719100039	2	142	77
ENV12 manhattan only	1	1	150	3	0.773189904	-3.53087519	0.773189904	0	3	1.466337061	-3.100092299	1.203972794	0.3333333	74	73
ENV12 manhattan only	1	1	151	3	1.299282993	-3.562465517	0.980829266	1	3	1.704748092	-3.116178419	1.427116364	1.3333333	94	54
ENV12 manhattan only	1	1	152	3	2.538973874	-3.006543185	2.036881932	0.6666667	3	2.159484253	-3.224266668	1.819158449	0	155	45
ENV12 manhattan only	1	1	153	3	2.036881932	-3.135494216	1.791759469	1	3	1.466337061	-3.460916624	1.466337061	0	138	64
ENV12 manhattan only	1	1	154	3	2.268683545	-2.665490587	2.079441542	1	3	1.763588587	-3.135494216	1.609437912	0.6666667	115	61
ENV12 manhattan only	1	1	155	3	2.178532441	-3.091042447	1.642227742	0.6666667	3	1.704748092	-3.028522096	1.704748092	0	113.6666667	59
ENV12 manhattan only	1	1	156	3	1.203972794	-4.053026427	0.847297846	0	3	1.642227742	-3.696351479	1.203972794	0.3333333	134.3333333	71
ENV12 manhattan only	1	1	157	3	1.504077397	-3.607049436	1.252762968	0	3	1.504077397	-3.818358541	1.041453863	0.3333333	129	68
ENV12 manhattan only	1	1	158	3	1.386294361	-3.401197369	0.980829266	0.6666667	3	1.466337061	-3.688879454	0.693147181	0.6666667	80	52
ENV12 manhattan only	1	1	159	3	1.466337061	-2.803360391	1.203972794	1	3	1.819158449	-2.431796831	1.575536354	2.3333333	55	64
ENV12 manhattan only	1	1	160	3	1.99243016	-3.42751469	1.609437912	1.3333333	3	1.642227742	-3.693217864	1.343734738	1	154	64
ENV12 manhattan only	1	1	161	3	1.203972794	-3.825530988	0.847297846	0.3333333	3	1.203972794	-3.46885604	1.203972794	0.6666667	107	66
ENV12 manhattan only	1	1	162	3	0.980829266	-3.496507549	0.980829266	0	3	1.673976427	-3.091042453	1.386294361	0.6666667	88	73
ENV12 manhattan only	1	1	163	3	0.847297846	-3.917721041	0.847297846	0	3	1.504077397	-3.378724526	1.386294361	1	117.3333333	73
ENV12 manhattan only	1	1	164	3	1.504077397	-3.526360516	1.299282993	1	3	1.386294361	-3.57288054	1.252762968	1	124.6666667	52
ENV12 manhattan only	1	1	165	3	1.819158449	-3.054001182	1.609437912	0.6666667	3	2.251291799	-2.412147296	2.251291799	0	106	57
ENV12 manhattan only	1	1	166	3	1.203972794	-3.725693427	0.693147181	0.3333333	3	1.041453863	-3.725693427	0.693147181	0.3333333	83	50
ENV12 manhattan only	1	1	167	3	2.397895273	-2.233592222	2.302585093	2.3333333	3	2.178532441	-2.436116482	2.100060833	2	93.33333333	64
ENV12 manhattan only	1	1	168	3	1.704748092	-3.266304511	1.540445048	0.6666667	3	1.734601061	-3.420455198	1.386294361	0.6666667	122.3333333	59
ENV12 manhattan only	1	1	169	3	3.012261574	-2.115546549	2.427748233	2	3	1.845826685	-2.697468097	1.845826685	0	94	52
ENV12 manhattan only	1	1	170	3	2.65089179	-2.400823536	2.335374913	1.6666667	3	2.21557372	-2.656756907	2.079441542	0.3333333	114	57
ENV12 manhattan only	1	1	171	3	1.041453863	-3.385386787	1.041453863	0.3333333	3	1.299282993	-3.174077682	1.252762968	0.6666667	83.66666667	54
ENV12 manhattan only	1	1	172	3	1.871802177	-3.52962317	1.098612289	1	3	1.15267952	-3.586781596	1.041453863	0	102.3333333	59
ENV12 manhattan only	1	1	173	3	1.386294361	-3.496507552	1.299282993	0.3333333	3	1.673976427	-3.452055808	1.343734738	1	121	64
ENV12 manhattan only	1	1	174	3	1.89711999	-3.734688978	0.980829266	1.6666667	3	1.763588587	-3.511545449	1.203972794	1.6666667	111.6666667	54
ENV12 manhattan only	1	1	175	3	1.252762968	-3.637586147	0.980829266	0.6666667	3	1.609437912	-3.465735892	1.15267952	1	101.3333333	54
ENV12 manhattan only	1	1	176	3	1.041453863	-3.369322185	1.041453863	0	3	1.343734738	-3.312163759	1.098612289	0.6666667	82.33333333	64
ENV12 manhattan only	1	1	177	3	2.178532441	-2.040975265	2.178532441	2	3	1.386294361	-3.372209859	0.847297846	0.6666667	68	59
ENV12 manhattan only	1	1	178	3	1.386294361	-3.444682494	1.098612289	0.6666667	3	1.504077397	-3.562465517	0.980829266	0.6666667	94	61
ENV12 manhattan only	1	1	179	3	1.791759469	-3.057663231	1.791759469	0.6666667	3	1.791759469	-3.308977652	1.540445048	1	127.6666667	64
ENV12 manhattan only	1	1	180	3	0.847297846	-3.667217972	0.847297846	0	3	1.386294361	-3.128221457	1.386294361	0.3333333	91.33333333	61
ENV12 manhattan only	1	1	181	3	1.540445048	-3.633190548	1.386294361	0.3333333	3	1.704748092	-3.479039861	1.540445048	1	151.3333333	68
ENV12 manhattan only	1	1	182	3	1.673976427	-2.967332791	1.427116364	1.3333333	3	2.351375257	-2.178875435	2.21557372	2	81	64
ENV12 manhattan only	1	1	183	3	2.251291799	-2.921624307	1.763588587	1.6666667	3	2.140066163	-2.715772243	1.969440651	1.6666667	108.3333333	59
ENV12 manhattan only	1	1	184	3	0.693147181	-3.850147602	0.693147181	0	3	1.15267952	-3.390615262	1.15267952	0.3333333	94	59
ENV12 manhattan only	1	1	185	3	0.510825644	-3.678829098	0.510825644	0	3	0.847297846	-3.496507561	0.693147181	0.3333333	66	61
ENV12 manhattan only	1	1	186	3	2.751535315	-3.631374971	1.041453863	2.6666667	3	2.302585093	-3.520149314	1.15267952	1.6666667	107	52
ENV12 manhattan only	1	1	187	3	1.504077397	-3.167124769	1.343734738	0.3333333	3	1.609437912	-3.358179986	1.15267952	0.3333333	91	54
ENV12 manhattan only	1	1	188	3	0.980829266	-3.681710979	0.847297846	0.3333333	3	0.773189904	-3.92287304	0.606135785	0.3333333	92.66666667	52
ENV12 manhattan only	1	1	189	3	1.466337061	-3.25216181	1.466337061	0.3333333	3	1.945910149	-2.926739402	1.791759469	1	112	64
ENV12 manhattan only	1	1	190	3	0.916290732	-3.465735903	0.916290732	0	3	1.791759469	-2.954910271	1.427116364	1.3333333	80	64
ENV12 manhattan only	1	1	191	3	1.734601061	-3.264860932	1.734601061	0.6666667	3	2.48490665	-2.680347595	2.319114398	2	148.3333333	73
ENV12 manhattan only	1	1	192	3	1.252762968	-3.369322185	1.041453863	0.3333333	3	1.99243016	-2.418345888	1.99243016	2	82.33333333	64
ENV12 manhattan only	1	1	193	3	2.427748233	-2.132686053	2.367123617	2	3	1.791759469	-3.200526677	1.299282993	1.6666667	90	64
ENV12 manhattan only	1	1	194	3	3.191847151	-2.161230972	2.685577348	3	3	3.075774983	-2.36190167	2.48490665	2.6666667	127.3333333	59
ENV12 manhattan only	1	1	195	3	1.343734738	-3.571096418	1.098612289	0.6666667	3	1.89711999	-3.325973969	1.343734738	2.3333333	106.6666667	66
ENV12 manhattan only	1	1	196	3	1.99243016	-3.181834544	1.299282993	1.3333333	3	1.098612289	-3.382505249	1.098612289	0	88.33333333	59
ENV12 manhattan only	1	1	197	3	0.693147181	-3.610917913	0.693147181	0	3	0.847297846	-3.456767247	0.847297846	0	74	57
ENV12 manhattan only	1	1	198	3	3.020424886	-2.868772642	2.159484253	1.6666667	3	2.662587825	-2.57152112	2.456735776	0.3333333	152.6666667	54
ENV12 manhattan only	1	1	199	3	1.15267952	-3.305536253	1.15267952	0	3	1.845826685	-2.784239346	1.673976427	1	86.33333333	61
ENV12 manhattan only	1	1	200	3	1.89711999	-3.33220452	1.203972794	1	3	1.386294361	-3.283414346	1.252762968	0.3333333	93.33333333	57
ENV12 manhattan only	1	1	201	3	1.609437912	-3.044522438	1.386294361	0.6666667	3	1.871802177	-2.559014622	1.871802177	2	84	57
ENV12 manhattan only	1	1	202	3	0.847297846	-3.727413132	0.847297846	0.3333333	3	1.673976427	-3.32194801	1.252762968	1.3333333	97	52
ENV12 manhattan only	1	1	203	3	1.386294361	-3.472656346	1.098612289	1	3	1.427116364	-3.654977902	0.916290732	0.6666667	96.66666667	54
ENV12 manhattan only	1	1	204	3	1.466337061	-2.935628349	1.386294361	0	3	1.299282993	-3.022639717	1.299282993	1	75.33333333	61
ENV12 manhattan only	1	1	205	3	1.098612289	-3.532875206	1.098612289	0.3333333	3	1.343734738	-3.287752756	1.343734738	0.6666667	102.6666667	83
ENV12 manhattan only	1	1	206	3	2.058388128	-2.601827983	1.969440651	2.3333333	3	1.99243016	-2.779509165	1.791759469	1.3333333	96.66666667	77
ENV12 manhattan only	1	1	207	3	1.15267952	-3.498101177	1.15267952	0.3333333	3	1.15267952	-3.498101177	1.15267952	0.3333333	104.6666667	77
ENV12 manhattan only	1	1	208	3	2.079441542	-3.164067588	1.386294361	1	3	1.921812593	-3.009916901	1.540445048	0	94.66666667	54
ENV12 manhattan only	1	1	209	3	1.540445048	-3.207906784	1.299282993	0.3333333	3	1.15267952	-3.354510257	1.15267952	0	90.66666667	52
ENV12 manhattan only	1	1	210	3	1.540445048	-3.564826805	1.386294361	0.3333333	3	1.734601061	-3.375584813	1.575536354	0.6666667	141.3333333	77
ENV12 manhattan only	1	1	211	3	1.299282993	-3.526360514	1.15267952	0.3333333	3	1.466337061	-3.212702973	1.466337061	0.6666667	107.6666667	66
ENV12 manhattan only	1	1	212	3	1.945910149	-3.6444277	1.343734738	1	3	1.386294361	-3.601868077	1.386294361	0	146.6666667	54
ENV12 manhattan only	1	1	213	3	1.642227742	-3.793713505	1.15267952	0	3	1.041453863	-3.904939162	1.041453863	0	140.6666667	52
ENV12 manhattan only	1	1	214	3	1.504077397	-3.479529225	1.504077397	0.3333333	3	1.945910149	-3.517269561	1.466337061	1	146	59
ENV12 manhattan only	1	1	215	3	1.427116364	-3.248822893	1.427116364	1	3	1.575536354	-3.100402903	1.575536354	1	107.3333333	52
ENV12 manhattan only	1	1	216	3	2.708050201	-2.434262917	2.197224577	1.6666667	3	2.285777971	-2.397895276	2.233592218	0.3333333	102.6666667	59
ENV12 manhattan only	1	1	217	3	1.575536354	-3.049436459	1.575536354	1	3	1.921812593	-2.861384227	1.763588587	1.3333333	102	73
ENV12 manhattan only	1	1	218	3	1.041453863	-3.365265384	1.041453863	0	3	0.916290732	-3.490428515	0.916290732	0	82	57
ENV12 manhattan only	1	1	219	3	1.427116364	-3.019448792	1.427116364	0.3333333	3	2.427748233	-2.111190243	2.335374913	2	85.33333333	71
ENV12 manhattan only	1	1	220	3	1.540445048	-4.041100048	1.098612289	0	3	1.673976427	-3.530274424	1.609437912	0.3333333	170.6666667	64
ENV12 manhattan only	1	1	221	3	1.15267952	-3.637586147	0.980829266	0.3333333	3	1.791759469	-3.0089775	1.609437912	1.6666667	101.3333333	64
ENV12 manhattan only	1	1	222	3	2.140066163	-2.884179788	1.791759469	1	3	1.791759469	-3.00196283	1.673976427	1.6666667	107.3333333	71
ENV12 manhattan only	1	1	223	3	1.203972794	-3.850147612	1.203972794	0.3333333	3	1.871802177	-3.667826045	1.386294361	1.3333333	156.6666667	64
ENV12 manhattan only	1	1	224	3	1.15267952	-3.935739512	0.510825644	0.3333333	3	1.791759469	-3.59926731	0.847297846	1.3333333	85.33333333	54
ENV12 manhattan only	1	1	225	3	1.540445048	-2.988010235	1.466337061	0.3333333	3	2.512305621	-1.997611521	2.456735776	1	86	59
ENV12 manhattan only	1	1	226	3	1.791759469	-2.820055259	1.791759469	1	3	1.299282993	-3.695523997	0.916290732	0.3333333	100.6666667	64
ENV12 manhattan only	1	1	227	3	1.642227742	-2.942487759	1.504077397	0.6666667	3	0.847297846	-3.59926731	0.847297846	0.3333333	85.33333333	59
ENV12 manhattan only	1	1	228	3	1.871802177	-3.111362449	1.642227742	1.3333333	3	1.734601061	-3.36729583	1.386294361	1.3333333	116	73
ENV12 manhattan only	1	1	229	3	1.299282993	-3.357846932	1.299282993	0.6666667	3	2.100060833	-2.557069092	2.100060833	2	105.3333333	77
ENV12 manhattan only	1	1	230	3	2.456735776	-2.050454002	2.456735776	2.3333333	3	2.268683545	-2.238506233	2.268683545	3	90.66666667	61
ENV12 manhattan only	1	1	231	3	2.140066163	-3.476891397	1.871802177	0	3	2.590267163	-2.758426411	2.590267163	0.6666667	210.3333333	83
ENV12 manhattan only	1	1	232	3	1.098612289	-3.558517636	1.098612289	0.3333333	3	1.299282993	-3.504450404	1.15267952	0.6666667	105.3333333	73
ENV12 manhattan only	1	1	233	3	1.252762968	-3.589349848	1.15267952	0	3	1.15267952	-3.589349848	1.15267952	0	114.6666667	57
ENV12 manhattan only	1	1	234	3	1.343734738	-3.539067185	1.343734738	0	3	1.673976427	-3.208825495	1.673976427	0.6666667	132	64
ENV12 manhattan only	1	1	235	3	1.098612289	-3.695996936	0.847297846	0.6666667	3	1.15267952	-3.770104879	0.773189904	0.3333333	94	54
ENV12 manhattan only	1	1	236	3	2.772588722	-2.335374916	2.772588722	0	3	2.397895273	-2.710068365	2.397895273	0	165.3333333	50
ENV12 manhattan only	1	1	237	3	1.252762968	-3.388417655	1.252762968	0.6666667	3	2.058388128	-2.849421154	1.791759469	2.3333333	103.6666667	73
ENV12 manhattan only	1	1	238	3	1.945910149	-2.54035796	1.845826685	1	3	1.871802177	-2.514382468	1.871802177	1.3333333	80.33333333	73
ENV12 manhattan only	1	1	239	3	0.773189904	-3.566277117	0.773189904	0	3	1.609437912	-2.835389623	1.504077397	1.3333333	76.66666667	61
ENV12 manhattan only	1	1	240	3	1.041453863	-3.397268115	1.041453863	0	3	1.041453863	-3.522431246	0.916290732	0.3333333	84.66666667	61
ENV12 manhattan only	1	1	241	3	1.575536354	-3.245876416	1.15267952	1	3	1.921812593	-3.012261576	1.386294361	1	81.33333333	57
ENV12 manhattan only	1	1	242	3	2.730029106	-2.72053236	2.442347035	1.3333333	3	1.969440651	-3.193438745	1.969440651	0	174.6666667	57
ENV12 manhattan only	1	1	243	3	1.299282993	-3.431050336	1.299282993	0.3333333	3	1.098612289	-3.749504063	0.980829266	0.3333333	113.3333333	77
ENV12 manhattan only	1	1	244	3	1.673976427	-3.102342015	1.673976427	1.6666667	3	1.734601061	-3.07157035	1.704748092	1.6666667	118.6666667	77
ENV12 manhattan only	1	1	245	3	0.980829266	-3.442019364	0.980829266	0	3	0.916290732	-3.506557897	0.916290732	0.3333333	83.33333333	57
ENV12 manhattan only	1	1	246	3	1.540445048	-3.274680675	1.343734738	0.6666667	3	1.945910149	-3.077970365	1.540445048	1.6666667	101.3333333	61
ENV12 manhattan only	1	1	247	3	0.916290732	-3.482265205	0.916290732	0	3	1.819158449	-2.663954875	1.734601061	2	81.33333333	64
ENV12 manhattan only	1	1	248	3	1.609437912	-3.36729584	1.203972794	1	3	2.120263532	-3.654977902	0.916290732	2.6666667	96.66666667	73
ENV12 manhattan only	1	1	249	3	2.470920405	-3.334133146	1.819158449	0.6666667	3	1.252762968	-4.054679306	1.098612289	0.3333333	173	59
ENV12 manhattan only	1	1	250	3	3.401197382	-1.252762968	3.401197382	6	3	2.251291799	-2.617078419	2.036881932	1.6666667	105	59
ENV12 manhattan only	1	1	251	3	1.299282993	-3.430756194	1.203972794	0	3	1.15267952	-3.787431142	0.847297846	0	103	59
ENV12 manhattan only	1	1	252	3	1.791759469	-2.89447854	1.504077397	1.3333333	3	2.382627798	-2.129872392	2.268683545	3	81.33333333	57
ENV12 manhattan only	1	1	253	3	1.299282993	-3.848728155	0.916290732	0.6666667	3	1.819158449	-3.155580974	1.609437912	1.3333333	117.3333333	61
ENV12 manhattan only	1	1	254	3	1.871802177	-3.25474646	1.343734738	1.6666667	3	1.819158449	-2.924504771	1.673976427	1	99.33333333	52
ENV12 manhattan only	1	1	255	3	2.65089179	-2.797281332	2.65089179	0	3	2.564949357	-2.883223765	2.564949357	0.6666667	232.3333333	54
ENV12 manhattan only	1	1	256	3	0.916290732	-3.838624825	0.773189904	0.3333333	3	2.036881932	-3.225520368	1.386294361	1	100.6666667	47
ENV12 manhattan only	1	1	257	3	1.343734738	-3.332204519	1.343734738	0	3	1.921812593	-3.135494209	1.540445048	1.3333333	107.3333333	66
ENV12 manhattan only	1	1	258	3	1.343734738	-3.087082061	1.343734738	0.3333333	3	1.819158449	-2.964479738	1.466337061	1	84	66
ENV12 manhattan only	1	1	259	3	1.791759469	-3.218875818	1.540445048	1.3333333	3	2.140066163	-3.117093124	1.642227742	2.3333333	116.6666667	61
ENV12 manhattan only	1	1	260	3	1.673976427	-3.0081548	1.673976427	0	3	1.299282993	-3.765840495	0.916290732	1	108	59
ENV12 manhattan only	1	1	261	3	2.319114398	-2.830652532	1.343734738	2.3333333	3	2.140066163	-2.830652532	1.343734738	2.3333333	65	61
ENV12 manhattan only	1	1	262	3	0.980829266	-4.132496328	0.693147181	0.3333333	3	1.575536354	-3.398527145	1.427116364	0.6666667	124.6666667	57
ENV12 manhattan only	1	1	263	3	1.763588587	-3.5361167	1.098612289	1	3	1.343734738	-3.482049468	1.15267952	0.6666667	103	57
ENV12 manhattan only	1	1	264	3	1.504077397	-4.149463841	0.510825644	0	3	1.343734738	-3.618835622	1.041453863	0	105.6666667	52
ENV12 manhattan only	1	1	265	3	1.791759469	-3.261435448	1.343734738	1	3	1.89711999	-2.841581599	1.763588587	1	100	59
ENV12 manhattan only	1	1	266	3	2.577688386	-3.018866853	2.058388128	0.3333333	3	2.590267163	-2.486987818	2.590267163	0	160.3333333	50
ENV12 manhattan only	1	1	267	3	1.845826685	-2.825339288	1.609437912	0.6666667	3	1.540445048	-3.135494207	1.299282993	0.6666667	84.33333333	54
ENV12 manhattan only	1	1	268	3	2.813410719	-2.58822426	2.100060833	2.6666667	3	2.251291799	-2.896525623	1.791759469	1.3333333	108.6666667	47
ENV12 manhattan only	1	1	269	3	2.498699975	-2.611101252	2.251291799	0	3	2.470920405	-2.391472646	2.470920405	0.6666667	129.3333333	50
ENV12 manhattan only	1	1	270	3	1.575536354	-3.454806841	1.343734738	0.6666667	3	1.642227742	-3.258096531	1.540445048	1	121.3333333	59
ENV12 manhattan only	1	1	271	3	2.627081136	-2.770537436	2.319114398	1	3	2.63905733	-2.661903601	2.427748233	1	162.3333333	57
ENV12 manhattan only	1	1	272	3	2.719100039	-2.167243743	2.577688386	0.6666667	3	2.335374913	-2.409557216	2.335374913	0	115	57
ENV12 manhattan only	1	1	273	3	2.662587825	-2.928969057	2.079441542	1.6666667	3	2.197224577	-3.334434172	1.673976427	0.6666667	149.6666667	57
ENV12 manhattan only	1	1	274	3	1.504077397	-3.423176288	1.504077397	0	3	2.233592218	-2.730029108	2.197224577	1.6666667	138	59
ENV12 manhattan only	1	1	275	3	2.21557372	-2.680514043	2.197224577	0.3333333	3	2.456735776	-2.421002845	2.456735776	0	131.3333333	57
ENV12 manhattan only	1	1	276	3	0.693147181	-3.583518938	0.693147181	0	3	1.89711999	-2.634438377	1.642227742	2	72	57
ENV12 manhattan only	1	1	277	3	2.233592218	-3.199331222	1.642227742	0.6666667	3	2.730029106	-2.721295432	2.120263532	0.6666667	126.6666667	52
ENV12 manhattan only	1	1	278	3	2.65089179	-2.528541589	2.470920405	1	3	2.397895273	-2.696876901	2.302585093	0.6666667	148.3333333	52
ENV12 manhattan only	1	1	279	3	1.734601061	-3.852273011	1.203972794	0.3333333	3	1.704748092	-3.480709451	1.575536354	0.3333333	157	53
ENV12 manhattan only	1	1	280	3	1.609437912	-2.829284066	1.609437912	1.3333333	3	1.466337061	-2.972384917	1.466337061	1	84.66666667	64
ENV12 manhattan only	1	1	281	3	1.704748092	-2.980464801	1.704748092	0	3	1.704748092	-2.980464801	1.704748092	0	108.3333333	54
ENV12 manhattan only	1	1	282	3	1.203972794	-3.321154659	0.773189904	0.3333333	3	1.945910149	-2.302585093	1.791759469	2.3333333	60	52
ENV12 manhattan only	1	1	283	3	0.606135785	-3.978831693	0.606135785	0	3	1.098612289	-3.891820298	0.693147181	0.6666667	98	66
ENV12 manhattan only	1	1	284	3	0.980829266	-3.388618587	0.980829266	0.6666667	3	2.036881932	-2.472327863	1.89711999	1.6666667	79	52
ENV12 manhattan only	1	1	285	3	1.845826685	-2.836304542	1.845826685	0	3	1.845826685	-2.947530166	1.734601061	0	108	59
ENV12 manhattan only	1	1	286	3	1.791759469	-3.432583704	1.343734738	0.6666667	3	1.466337061	-3.432583704	1.343734738	0.3333333	118.6666667	52
ENV12 manhattan only	1	1	287	3	0.405465108	-4.401284451	0.405465108	0	3	1.427116364	-3.654070039	1.15267952	1.3333333	122.3333333	73
ENV12 manhattan only	1	1	288	3	0.606135785	-4.044644912	0.606135785	0	3	0.606135785	-4.044644912	0.606135785	0.6666667	104.6666667	52
ENV12 manhattan only	1	1	289	3	1.734601061	-2.65926003	1.540445048	0	3	2.233592218	-2.436116491	1.763588587	0.6666667	66.66666667	50
ENV12 manhattan only	1	1	290	3	1.704748092	-3.235510879	1.642227742	1	3	1.819158449	-3.49144426	1.386294361	0.3333333	131.3333333	66
ENV12 manhattan only	1	1	291	3	0.693147181	-3.80666249	0.693147181	0	3	1.252762968	-3.583518938	0.916290732	1	90	52
ENV12 manhattan only	1	1	292	3	0.980829266	-3.518980405	0.980829266	0	3	0.916290732	-3.726619767	0.773189904	0.3333333	90	59
ENV12 manhattan only	1	1	293	3	0.693147181	-3.761200116	0.693147181	0	3	1.791759469	-3.110612558	1.343734738	1.6666667	86	77
ENV12 manhattan only	1	1	294	3	1.704748092	-2.900422094	1.704748092	0	3	1.041453863	-3.563716323	1.041453863	0.3333333	100	57
ENV12 manhattan only	1	1	295	3	1.098612289	-3.814042597	0.693147181	0.3333333	3	1.427116364	-3.526360512	0.980829266	0.6666667	90.66666667	61
ENV12 manhattan only	1	1	296	3	1.540445048	-3.523087199	1.098612289	0	3	1.386294361	-3.580245625	1.041453863	0.3333333	101.6666667	64
ENV12 manhattan only	1	1	297	3	1.15267952	-3.066828185	1.15267952	0.6666667	3	1.642227742	-2.792391342	1.427116364	0.6666667	68	73
ENV12 manhattan only	1	1	298	3	2.319114398	-2.510224458	1.871802177	0.6666667	3	1.386294361	-2.995732274	1.386294361	0	80	50
ENV12 manhattan only	1	1	299	3	0.693147181	-3.555348061	0.693147181	0	3	1.575536354	-2.821378878	1.427116364	1	70	77
ENV12 manhattan only	1	1	300	3	0.693147181	-4.424846632	0.693147181	0	3	0.773189904	-4.344803909	0.773189904	0.3333333	167	77
ENV12 manhattan only	1	2	1	3	2.512305621	-2.563238493	2.014903021	1.3333333	3	1.89711999	-2.681021524	1.89711999	0.6666667	97.33333333	66
ENV12 manhattan only	1	2	2	3	1.252762968	-3.27603425	1.041453863	0.3333333	3	0.693147181	-3.624340933	0.693147181	0	75	54
ENV12 manhattan only	1	2	3	3	1.203972794	-3.637586147	0.980829266	0.3333333	3	1.15267952	-3.845225509	0.773189904	0.3333333	101.3333333	54
ENV12 manhattan only	1	2	4	3	2.120263532	-2.848574634	1.845826685	1.3333333	3	1.098612289	-3.595789031	1.098612289	0	109.3333333	66
ENV12 manhattan only	1	2	5	3	1.386294361	-3.365265384	1.041453863	0.6666667	3	1.15267952	-3.490428515	0.916290732	0.3333333	82	59
ENV12 manhattan only	1	2	6	3	1.89711999	-3.038552277	1.673976427	1	3	1.343734738	-3.368793966	1.343734738	0.3333333	111.3333333	61
ENV12 manhattan only	1	2	7	3	1.673976427	-3.094172353	1.575536354	1	3	1.921812593	-3.370425714	1.299282993	1	106.6666667	61
ENV12 manhattan only	1	2	8	3	1.299282993	-3.244011789	1.299282993	0.6666667	3	1.791759469	-3.244011789	1.299282993	1.6666667	94	73
ENV12 manhattan only	1	2	9	3	0.693147181	-3.784189634	0.693147181	0	3	1.734601061	-2.803360387	1.673976427	1.6666667	88	77
ENV12 manhattan only	1	2	10	3	1.299282993	-3.200526677	1.299282993	0.3333333	3	1.098612289	-3.401197382	1.098612289	0.3333333	90	83
ENV12 manhattan only	1	2	11	3	2.268683545	-2.507094561	2.159484253	2	3	1.609437912	-3.057140902	1.609437912	1	106.3333333	71
ENV12 manhattan only	1	2	12	3	1.203972794	-3.353406728	1.203972794	0.3333333	3	1.673976427	-3.016934474	1.540445048	1	95.33333333	77
ENV12 manhattan only	1	2	13	3	1.299282993	-3.458767233	1.098612289	0.6666667	3	1.15267952	-3.404700002	1.15267952	0.6666667	95.33333333	73
ENV12 manhattan only	1	2	14	3	1.299282993	-3.357846932	1.299282993	0.3333333	3	1.575536354	-3.230013561	1.427116364	0.6666667	105.3333333	64
ENV12 manhattan only	1	2	15	3	0.693147181	-3.878121454	0.693147181	0	3	1.386294361	-3.529814771	1.041453863	0.3333333	96.66666667	66
ENV12 manhattan only	1	2	16	3	2.564949357	-3.07695771	2.159484253	1	3	2.397895273	-3.417283514	1.819158449	1.3333333	188	61
ENV12 manhattan only	1	2	17	3	2.48490665	-2.464586644	2.268683545	2.3333333	3	1.945910149	-2.78736004	1.945910149	0.3333333	113.6666667	57
ENV12 manhattan only	1	2	18	3	1.734601061	-3.221225996	1.734601061	0	3	2.48490665	-3.034014465	1.921812593	0.6666667	142	59
ENV12 manhattan only	1	2	19	3	1.466337061	-3.439835165	1.299282993	0.3333333	3	2.079441542	-2.91995971	1.819158449	1.3333333	114.3333333	66
ENV12 manhattan only	1	2	20	3	2.197224577	-2.837728021	2.159484253	0.6666667	3	2.159484253	-2.837728021	2.159484253	0.6666667	148	75
ENV12 manhattan only	1	2	21	3	2.036881932	-2.899105443	1.845826685	1	3	2.079441542	-2.665490587	2.079441542	1.3333333	115	73
ENV12 manhattan only	1	2	22	3	2.498699975	-3.083562984	2.319114398	0.6666667	3	2.058388128	-3.639088795	1.763588587	0	222	57
ENV12 manhattan only	1	2	23	3	1.466337061	-3.517269561	1.466337061	0	3	1.819158449	-3.278858529	1.704748092	0.3333333	146	83
ENV12 manhattan only	1	2	24	3	2.140066163	-3.336802213	1.642227742	1.3333333	3	2.100060833	-3.551913591	1.427116364	0	145.3333333	45
ENV12 manhattan only	1	2	25	3	1.15267952	-3.686244396	1.15267952	0	3	1.673976427	-3.229486004	1.609437912	0.6666667	126.3333333	47
ENV12 manhattan only	1	2	26	3	2.525728644	-2.353570651	2.382627798	2	3	2.100060833	-2.636137615	2.100060833	1	114	61
ENV12 manhattan only	1	2	27	3	1.791759469	-2.995732274	1.386294361	1.6666667	3	2.058388128	-3.129263666	1.252762968	2	80	61
ENV12 manhattan only	1	2	28	3	2.140066163	-2.788092909	2.079441542	1	3	2.456735776	-2.410798675	2.456735776	0	130	61
ENV12 manhattan only	1	2	29	3	1.203972794	-3.505557407	1.203972794	0.3333333	3	2.014903021	-2.763620052	1.945910149	1.6666667	111	83
ENV12 manhattan only	1	2	30	3	1.791759469	-2.986998602	1.343734738	1.3333333	3	0.693147181	-3.63758616	0.693147181	0	76	52
ENV12 manhattan only	1	2	31	3	0.980829266	-4.383947849	0.773189904	0.3333333	3	1.763588587	-3.616692705	1.540445048	1	173.6666667	64
ENV12 manhattan only	1	2	32	3	1.642227742	-3.148783456	1.466337061	0.6666667	3	2.140066163	-3.11104312	1.504077397	1.3333333	101	61
ENV12 manhattan only	1	2	33	3	1.540445048	-3.168391927	1.466337061	1	3	1.99243016	-2.642298828	1.99243016	1.6666667	103	77
ENV12 manhattan only	1	2	34	3	1.871802177	-2.6062675	1.642227742	1.6666667	3	1.609437912	-3.267665977	0.980829266	1.3333333	70	64
ENV12 manhattan only	1	2	35	3	1.466337061	-3.38706286	1.15267952	0.6666667	3	1.203972794	-3.692444535	0.847297846	0.3333333	93.66666667	59
ENV12 manhattan only	1	2	36	3	2.159484253	-2.716708259	2.036881932	1.6666667	3	2.48490665	-2.268683541	2.48490665	3	116	83
ENV12 manhattan only	1	2	37	3	0.510825644	-3.793239449	0.510825644	0	3	1.575536354	-3.0047821	1.299282993	1	74	57
ENV12 manhattan only	1	2	38	3	0.693147181	-3.878121454	0.693147181	0	3	1.041453863	-3.529814771	1.041453863	0	96.66666667	77
ENV12 manhattan only	1	2	39	3	0.916290732	-3.750288082	0.916290732	0	3	1.098612289	-3.750288082	0.916290732	0.3333333	106.3333333	64
ENV12 manhattan only	1	2	40	3	1.098612289	-3.507807104	0.980829266	0.3333333	3	1.427116364	-3.390024081	1.098612289	0.6666667	89	66
ENV12 manhattan only	1	2	41	3	0	-4.382026635	0	0	3	0.847297846	-3.534728789	0.847297846	0	80	68
ENV12 manhattan only	1	2	42	3	0.773189904	-3.902749353	0.773189904	0	3	1.15267952	-3.523259736	1.15267952	0	107.3333333	66
ENV12 manhattan only	1	2	43	3	0.916290732	-3.623451649	0.916290732	0	3	1.098612289	-3.441130092	1.098612289	0	93.66666667	64
ENV12 manhattan only	1	2	44	3	0.693147181	-3.526360525	0.693147181	0	3	1.203972794	-3.015534911	1.203972794	0	68	61
ENV12 manhattan only	1	2	45	3	1.466337061	-3.34713015	1.15267952	0.6666667	3	1.466337061	-3.401197382	1.098612289	0.6666667	90	57
ENV12 manhattan only	1	2	46	3	1.504077397	-3.49374893	1.299282993	0.6666667	3	1.791759469	-3.001272454	1.791759469	0.6666667	120.6666667	73
ENV12 manhattan only	1	2	47	3	0.693147181	-3.828641396	0.693147181	0	3	1.609437912	-2.981343529	1.540445048	1	92	83
ENV12 manhattan only	1	2	48	3	0.773189904	-4.036280746	0.773189904	0	3	1.386294361	-3.710858361	1.098612289	0.3333333	122.6666667	54
ENV12 manhattan only	1	2	49	3	0.916290732	-3.927896355	0.916290732	0	3	1.203972794	-3.640214292	1.203972794	0	127	64
ENV12 manhattan only	1	2	50	3	1.203972794	-4.060443011	0.693147181	0.6666667	3	1.540445048	-3.654977902	1.098612289	1.6666667	116	73
ENV12 manhattan only	1	2	51	3	0.773189904	-3.475305338	0.773189904	0	3	1.252762968	-2.995732274	1.252762968	0	70	66
ENV12 manhattan only	1	2	52	3	0.847297846	-3.534728789	0.847297846	0.3333333	3	1.299282993	-3.082743641	1.299282993	0.3333333	80	77
ENV12 manhattan only	1	2	53	3	1.466337061	-3.430396536	1.098612289	0.6666667	3	1.386294361	-3.229725832	1.299282993	1.3333333	92.66666667	77
ENV12 manhattan only	1	2	54	3	1.819158449	-3.227533896	1.343734738	1.3333333	3	1.734601061	-3.067191238	1.504077397	1.6666667	96.66666667	83
ENV12 manhattan only	1	2	55	3	1.763588587	-2.540476507	1.763588587	0.6666667	3	1.15267952	-3.151385573	1.15267952	0	74	66
ENV12 manhattan only	1	2	56	3	1.609437912	-2.63905733	1.609437912	1	3	1.704748092	-2.744417845	1.504077397	1.3333333	70	83
ENV12 manhattan only	1	2	57	3	0.606135785	-3.893673885	0.606135785	0	3	0.606135785	-3.893673885	0.606135785	0	90	83
ENV12 manhattan only	1	2	58	3	0.980829266	-3.267665977	0.980829266	0.3333333	3	1.609437912	-2.949212249	1.299282993	1.6666667	70	77
ENV12 manhattan only	1	2	59	3	3.401197382	-2.435803939	2.590267163	1	3	3.378724525	-2.274535787	2.751535315	1	152.3333333	47
ENV12 manhattan only	1	2	60	3	1.041453863	-3.602937036	1.041453863	0	3	1.575536354	-3.300656161	1.343734738	0.3333333	104	61
ENV12 manhattan only	1	2	61	3	1.871802177	-3.795489189	1.386294361	1	3	2.63905733	-3.572345638	1.609437912	2	178	77
ENV12 manhattan only	1	2	62	3	1.098612289	-3.028522096	1.098612289	0	3	1.466337061	-3.085680522	1.041453863	0.6666667	62	50
ENV12 manhattan only	1	2	63	3	1.466337061	-3.708682061	0.510825644	1	3	1.299282993	-2.920224712	1.299282993	0.6666667	68	45
ENV12 manhattan only	1	2	64	3	0.847297846	-3.571542762	0.847297846	0	3	1.098612289	-3.571542762	0.847297846	0	83	66
ENV12 manhattan only	1	2	65	3	1.504077397	-3.248012428	1.343734738	1	3	1.819158449	-2.799987696	1.791759469	1.6666667	98.66666667	73
ENV12 manhattan only	1	2	66	3	0.916290732	-3.843030134	0.693147181	0.3333333	3	1.642227742	-3.192442576	1.343734738	1.3333333	93.33333333	73
ENV12 manhattan only	1	2	67	3	1.575536354	-3.320710123	1.427116364	0.6666667	3	1.921812593	-3.073850059	1.673976427	0.3333333	115.3333333	54
ENV12 manhattan only	1	2	68	3	1.299282993	-3.082743641	1.299282993	0.6666667	3	0.980829266	-3.401197369	0.980829266	0	80	71
ENV12 manhattan only	1	2	69	3	1.098612289	-3.36729583	1.098612289	0	3	1.098612289	-3.36729583	1.098612289	0	87	54
ENV12 manhattan only	1	2	70	3	2.833213344	-2.082769332	2.525728644	1.6666667	3	2.538973874	-2.429965536	2.178532441	0.6666667	100.3333333	45
ENV12 manhattan only	1	2	71	3	0.510825644	-4.189654767	0.287682047	0.3333333	3	1.386294361	-3.435882951	1.041453863	1.3333333	88	73
ENV12 manhattan only	1	2	72	3	1.343734738	-3.734489965	0.916290732	1	3	1.041453863	-3.609326834	1.041453863	0.3333333	104.6666667	61
ENV12 manhattan only	1	2	73	3	1.871802177	-2.940382178	1.871802177	0	3	1.89711999	-3.107436263	1.704748092	0	123	52
ENV12 manhattan only	1	2	74	3	1.466337061	-3.255133581	1.466337061	0.3333333	3	1.921812593	-2.98686958	1.734601061	1	112.3333333	61
ENV12 manhattan only	1	2	75	3	1.734601061	-3.289644896	1.386294361	0.6666667	3	2.120263532	-3.135494209	1.540445048	1.3333333	107.3333333	59
ENV12 manhattan only	1	2	76	3	2.590267163	-3.279094692	1.575536354	2.3333333	3	1.734601061	-3.756018757	1.098612289	0.6666667	128.3333333	45
ENV12 manhattan only	1	2	77	3	1.609437912	-2.965273066	1.609437912	0	3	2.251291799	-2.359137259	2.21557372	2.3333333	97	83
ENV12 manhattan only	1	2	78	3	1.299282993	-2.977383126	1.299282993	0.6666667	3	0.847297846	-3.429368273	0.847297846	0	72	64
ENV12 manhattan only	1	2	79	3	0.980829266	-3.773644705	0.773189904	0	3	1.845826685	-3.247551616	1.299282993	1.3333333	94.33333333	59
ENV12 manhattan only	1	2	80	3	0.693147181	-3.912023005	0.693147181	0	3	1.343734738	-3.62434092	0.980829266	0.6666667	100	77
ENV12 manhattan only	1	2	81	3	1.15267952	-3.006203563	1.15267952	0	3	2.058388128	-2.73176672	1.427116364	1.6666667	64	64
ENV12 manhattan only	1	2	82	3	1.791759469	-2.721295428	1.609437912	1.6666667	3	1.921812593	-2.458931163	1.871802177	2	76	59
ENV12 manhattan only	1	2	83	3	1.203972794	-3.659026503	1.041453863	0.3333333	3	1.575536354	-3.314186005	1.386294361	0.6666667	110	64
ENV12 manhattan only	1	2	84	3	1.504077397	-3.439835165	1.299282993	0.6666667	3	1.466337061	-3.39538342	1.343734738	0.3333333	114.3333333	59
ENV12 manhattan only	1	2	85	3	0.606135785	-3.642359457	0.606135785	0	3	1.041453863	-3.401197396	0.847297846	0.3333333	70	83
ENV12 manhattan only	1	2	86	3	2.036881932	-2.568288254	2.036881932	2.3333333	3	2.233592218	-2.371577968	2.233592218	3	100	83
ENV12 manhattan only	1	2	87	3	1.89711999	-2.808693721	1.734601061	0	3	1.845826685	-3.002849734	1.540445048	1	94	77
ENV12 manhattan only	1	2	88	3	1.252762968	-3.449151764	1.15267952	0.3333333	3	1.871802177	-2.810071815	1.791759469	1.6666667	99.66666667	71
ENV12 manhattan only	1	2	89	3	1.299282993	-3.415903529	1.098612289	0.6666667	3	0.847297846	-3.667217972	0.847297846	0	91.33333333	73
ENV12 manhattan only	1	2	90	3	1.791759469	-2.715430308	1.791759469	1.3333333	3	1.791759469	-2.715430308	1.791759469	2	90.66666667	77
ENV12 manhattan only	1	2	91	3	0.916290732	-3.341683254	0.916290732	0	3	1.734601061	-2.523372925	1.734601061	2	70.66666667	77
ENV12 manhattan only	1	2	92	3	0.847297846	-3.840987247	0.847297846	0	3	1.466337061	-3.221948032	1.466337061	0	108.6666667	66
ENV12 manhattan only	1	2	93	3	1.763588587	-3.033711515	1.642227742	0.3333333	3	1.504077397	-3.902749353	0.773189904	0.6666667	107.3333333	54
ENV12 manhattan only	1	2	94	3	1.15267952	-3.614771496	0.847297846	0.3333333	3	1.642227742	-2.957991946	1.504077397	1.3333333	86.66666667	71
ENV12 manhattan only	1	2	95	3	0.693147181	-3.784189634	0.693147181	0	3	1.845826685	-3.561046083	0.916290732	2	88	77
ENV12 manhattan only	1	2	96	3	1.734601061	-2.815760888	1.734601061	0	3	1.969440651	-2.704535264	1.845826685	0.3333333	94.66666667	57
ENV12 manhattan only	1	2	97	3	2.335374913	-3.036403317	2.178532441	1	3	1.704748092	-4.010962963	1.203972794	0.6666667	184	61
ENV12 manhattan only	1	2	98	3	1.098612289	-3.33220451	1.098612289	0	3	0.693147181	-4.143134751	0.287682047	0	84	57
ENV12 manhattan only	1	2	99	3	1.504077397	-3.299943648	1.504077397	1	3	2.890371758	-2.406125772	2.397895273	4	122	66
ENV12 manhattan only	1	2	100	3	2.079441542	-3.469108582	1.819158449	0.3333333	3	1.871802177	-3.416464854	1.871802177	0	198	66
ENV12 manhattan only	1	2	101	3	0.693147181	-3.680511204	0.693147181	0	3	1.252762968	-3.120895417	1.252762968	0.6666667	79.33333333	77
ENV12 manhattan only	1	2	102	3	2.367123617	-3.062351961	2.014903021	0.6666667	3	2.014903021	-3.285495512	1.791759469	0.6666667	160.3333333	59
ENV12 manhattan only	1	2	103	3	1.386294361	-3.17805383	1.386294361	0	3	1.203972794	-3.360375397	1.203972794	0.3333333	96	64
ENV12 manhattan only	1	2	104	3	1.041453863	-3.458355807	1.041453863	0	3	0.847297846	-3.652511824	0.847297846	0	90	64
ENV12 manhattan only	1	2	105	3	0.847297846	-3.75787234	0.847297846	0.3333333	3	1.098612289	-3.506557897	1.098612289	0.3333333	100	64
ENV12 manhattan only	1	2	106	3	1.540445048	-3.777674967	0.847297846	1	3	1.845826685	-3.526360525	1.098612289	1.3333333	102	45
ENV12 manhattan only	1	2	107	3	1.540445048	-3.320228319	1.386294361	1	3	2.014903021	-2.69161966	2.014903021	0	110.6666667	64
ENV12 manhattan only	1	2	108	3	1.203972794	-3.520460812	1.203972794	0	3	2.233592218	-3.183988559	1.540445048	1	112.6666667	64
ENV12 manhattan only	1	2	109	3	1.386294361	-4.019381524	0.693147181	0.6666667	3	1.642227742	-3.671074841	1.041453863	0.3333333	111.3333333	57
ENV12 manhattan only	1	2	110	3	2.079441542	-3.223005225	1.575536354	1.3333333	3	1.575536354	-3.499258586	1.299282993	0	121.3333333	59
ENV12 manhattan only	1	2	111	3	1.99243016	-2.761160031	1.99243016	0	3	1.098612289	-3.654977902	1.098612289	0.6666667	116	73
ENV12 manhattan only	1	2	112	3	1.466337061	-3.076957721	1.466337061	0.3333333	3	1.575536354	-3.002849734	1.540445048	0	94	54
ENV12 manhattan only	1	2	113	3	1.343734738	-3.233505124	1.15267952	1	3	2.140066163	-2.919847584	1.466337061	2	80.33333333	77
ENV12 manhattan only	1	2	114	3	1.540445048	-3.344038968	1.386294361	0.6666667	3	1.203972794	-3.526360535	1.203972794	0	113.3333333	59
ENV12 manhattan only	1	2	115	3	1.466337061	-3.0047821	1.299282993	0.3333333	3	1.098612289	-3.323235828	0.980829266	0	74	57
ENV12 manhattan only	1	2	116	3	1.386294361	-3.497824226	1.343734738	0	3	1.252762968	-3.742946675	1.098612289	0.3333333	126.6666667	64
ENV12 manhattan only	1	2	117	3	1.299282993	-3.893859045	1.203972794	0.3333333	3	1.427116364	-3.670715475	1.427116364	0	163.6666667	64
ENV12 manhattan only	1	2	118	3	1.540445048	-3.169085153	1.540445048	0	3	1.673976427	-3.32323584	1.386294361	0.6666667	111	64
ENV12 manhattan only	1	2	119	3	0.693147181	-3.891820298	0.693147181	0	3	0.693147181	-3.891820298	0.693147181	0.3333333	98	61
ENV12 manhattan only	1	2	120	3	0.693147181	-3.63758616	0.693147181	0	3	1.466337061	-3.349904075	0.980829266	1.3333333	76	71
ENV12 manhattan only	1	2	121	3	1.098612289	-3.619886583	1.098612289	0	3	1.921812593	-3.07627113	1.642227742	0.6666667	112	54
ENV12 manhattan only	1	2	122	3	1.252762968	-2.966744737	1.252762968	1	3	1.871802177	-2.514759613	1.704748092	2	68	77
ENV12 manhattan only	1	2	123	3	1.466337061	-3.398629994	1.466337061	0.3333333	3	1.734601061	-3.130365994	1.734601061	0.6666667	129.6666667	66
ENV12 manhattan only	1	2	124	3	1.15267952	-3.309389822	1.15267952	0	3	0.693147181	-3.768922162	0.693147181	0	86.66666667	66
ENV12 manhattan only	1	2	125	3	2.036881932	-2.954414124	1.945910149	0.6666667	3	1.386294361	-3.514029912	1.386294361	0.3333333	134.3333333	52
ENV12 manhattan only	1	2	126	3	2.21557372	-2.414454985	2.100060833	0.6666667	3	2.058388128	-2.809767725	1.704748092	1.3333333	91.33333333	54
ENV12 manhattan only	1	2	127	3	1.504077397	-3.354677357	1.299282993	0.3333333	3	1.99243016	-2.75684036	1.89711999	2.6666667	105	83
ENV12 manhattan only	1	2	128	3	3.075774983	-1.791759467	2.871679627	2.6666667	3	2.427748233	-2.583997552	2.079441542	1	106	68
ENV12 manhattan only	1	2	129	3	1.299282993	-3.308106959	1.098612289	0.3333333	3	1.041453863	-3.365265384	1.041453863	0	82	52
ENV12 manhattan only	1	2	130	3	1.704748092	-3.406516535	1.427116364	0.3333333	3	1.704748092	-3.128884807	1.704748092	0	125.6666667	50
ENV12 manhattan only	1	2	131	3	1.203972794	-3.770459451	1.203972794	0	3	1.466337061	-3.508095184	1.466337061	0.3333333	144.6666667	64
ENV12 manhattan only	1	2	132	3	0.405465108	-3.688879454	0.405465108	0	3	0.847297846	-3.247046716	0.847297846	0	60	54
ENV12 manhattan only	1	2	133	3	0.980829266	-3.62434092	0.980829266	0	3	1.343734738	-3.688879454	0.916290732	0.6666667	100	52
ENV12 manhattan only	1	2	134	3	2.036881932	-2.869318355	1.673976427	2	3	1.763588587	-3.501840919	1.041453863	1.3333333	94	54
ENV12 manhattan only	1	2	135	3	1.15267952	-3.411668671	1.15267952	0.6666667	3	2.036881932	-2.772588722	1.791759469	2.3333333	96	77
ENV12 manhattan only	1	2	136	3	1.642227742	-2.864396279	1.466337061	0.6666667	3	1.734601061	-2.688505599	1.642227742	1	76	64
ENV12 manhattan only	1	2	137	3	1.969440651	-2.977383126	1.299282993	0.3333333	3	1.427116364	-2.849549755	1.427116364	0	72	59
ENV12 manhattan only	1	2	138	3	1.15267952	-3.34713015	1.15267952	0.6666667	3	0.980829266	-3.518980405	0.980829266	0.6666667	90	68
ENV12 manhattan only	1	2	139	3	0.510825644	-3.943521652	0.510825644	0	3	0.980829266	-3.473518031	0.980829266	0	86	73
ENV12 manhattan only	1	2	140	3	0.693147181	-3.745574798	0.693147181	0	3	0.606135785	-3.832586193	0.606135785	0	84.66666667	54
ENV12 manhattan only	1	2	141	3	1.098612289	-3.558517636	1.098612289	0	3	1.845826685	-2.81130324	1.845826685	1.3333333	105.3333333	71
ENV12 manhattan only	1	2	142	3	2.036881932	-2.874371417	1.945910149	0.3333333	3	1.99243016	-2.827851405	1.99243016	0	124	59
ENV12 manhattan only	1	2	143	3	0.693147181	-3.857214769	0.693147181	0	3	1.098612289	-3.634071218	0.916290732	0	94.66666667	64
ENV12 manhattan only	1	2	144	3	1.466337061	-3.353944505	1.466337061	0.3333333	3	2.233592218	-3.210843653	1.609437912	1	124	61
ENV12 manhattan only	1	2	145	3	0.980829266	-3.449987533	0.980829266	0	3	1.734601061	-2.788589057	1.642227742	1.3333333	84	66
ENV12 manhattan only	1	2	146	3	1.098612289	-3.320228319	1.098612289	0	3	1.609437912	-3.032546247	1.386294361	1	83	64
ENV12 manhattan only	1	2	147	3	1.252762968	-3.345718229	1.252762968	0	3	1.763588587	-3.345718229	1.252762968	1.3333333	99.33333333	83
ENV12 manhattan only	1	2	148	3	1.098612289	-3.355735008	1.098612289	0.3333333	3	1.203972794	-3.250374502	1.203972794	0.6666667	86	73
ENV12 manhattan only	1	2	149	3	2.233592218	-3.036975237	1.845826685	0.3333333	3	2.813410719	-2.163701883	2.719100039	2	132	77
ENV12 manhattan only	1	2	150	3	0.980829266	-3.384390251	0.980829266	0	3	1.15267952	-3.212539996	1.15267952	0.6666667	78.66666667	73
ENV12 manhattan only	1	2	151	3	0.405465108	-4.172676405	0.405465108	0	3	0.693147181	-3.884994333	0.693147181	0	97.33333333	52
ENV12 manhattan only	1	2	152	3	2.427748233	-2.944438979	2.302585093	0.3333333	3	2.577688386	-3.049799495	2.197224577	0.3333333	190	45
ENV12 manhattan only	1	2	153	3	1.819158449	-3.576829942	1.427116364	0.6666667	3	1.642227742	-3.704663313	1.299282993	0.3333333	149	54
ENV12 manhattan only	1	2	154	3	2.233592218	-2.873318965	2.036881932	0.6666667	3	2.233592218	-2.676608679	2.233592218	1	135.6666667	64
ENV12 manhattan only	1	2	155	3	2.793208007	-2.256541157	2.590267163	0.3333333	3	2.456735776	-2.390072544	2.456735776	0	127.3333333	57
ENV12 manhattan only	1	2	156	3	1.871802177	-3.262747709	1.704748092	0.6666667	3	1.642227742	-3.668212808	1.299282993	0.6666667	143.6666667	66
ENV12 manhattan only	1	2	157	3	2.55204595	-2.636456544	2.21557372	1.6666667	3	2.014903021	-2.837127243	2.014903021	0	128	73
ENV12 manhattan only	1	2	158	3	1.642227742	-3.737669618	0.693147181	0.6666667	3	1.99243016	-3.583518953	0.847297846	1.6666667	84	47
ENV12 manhattan only	1	2	159	3	1.504077397	-3.232121052	1.098612289	1	3	1.704748092	-2.755196986	1.575536354	1.3333333	76	73
ENV12 manhattan only	1	2	160	3	1.609437912	-3.025291076	1.609437912	0	3	1.819158449	-3.09428394	1.540445048	1	103	57
ENV12 manhattan only	1	2	161	3	1.871802177	-3.510759574	1.15267952	1.3333333	3	1.504077397	-3.747148362	0.916290732	0.6666667	106	61
ENV12 manhattan only	1	2	162	3	1.466337061	-3.099272943	1.299282993	0.3333333	3	1.098612289	-3.299943648	1.098612289	0.3333333	81.33333333	77
ENV12 manhattan only	1	2	163	3	0.980829266	-3.898599985	0.693147181	0.3333333	3	0.847297846	-3.74444932	0.847297846	0.3333333	98.66666667	77
ENV12 manhattan only	1	2	164	3	2.036881932	-2.775302424	2.036881932	0.3333333	3	1.540445048	-3.468449617	1.343734738	0	123	52
ENV12 manhattan only	1	2	165	3	2.48490665	-2.433613355	2.302585093	0.6666667	3	2.178532441	-2.557666008	2.178532441	0	114	57
ENV12 manhattan only	1	2	166	3	0.847297846	-3.848211511	0.606135785	0.3333333	3	0.916290732	-3.848211511	0.606135785	0.3333333	86	47
ENV12 manhattan only	1	2	167	3	2.397895273	-2.336486641	2.268683545	1.6666667	3	1.945910149	-2.659260037	1.945910149	1.3333333	100	57
ENV12 manhattan only	1	2	168	3	1.609437912	-3.326234343	1.386294361	0.6666667	3	1.704748092	-3.326234343	1.386294361	0.3333333	111.3333333	57
ENV12 manhattan only	1	2	169	3	1.969440651	-2.577393958	1.969440651	0	3	2.014903021	-2.531931588	2.014903021	0	94.33333333	52
ENV12 manhattan only	1	2	170	3	1.098612289	-3.613916416	1.098612289	0	3	1.098612289	-3.731699439	0.980829266	0	111.3333333	54
ENV12 manhattan only	1	2	171	3	1.642227742	-2.914239248	1.343734738	0.3333333	3	0.773189904	-3.484784082	0.773189904	0	70.66666667	52
ENV12 manhattan only	1	2	172	3	0.980829266	-3.449987533	0.980829266	0	3	1.299282993	-3.131533806	1.299282993	0.6666667	84	66
ENV12 manhattan only	1	2	173	3	1.252762968	-3.338984197	1.252762968	0.3333333	3	1.098612289	-3.493134877	1.098612289	0.3333333	98.66666667	66
ENV12 manhattan only	1	2	174	3	1.299282993	-3.753417975	0.916290732	0.3333333	3	1.540445048	-3.283414346	1.386294361	0.6666667	106.6666667	54
ENV12 manhattan only	1	2	175	3	0.916290732	-3.75787234	0.847297846	0	3	1.041453863	-3.563716323	1.041453863	0.6666667	100	52
ENV12 manhattan only	1	2	176	3	0.847297846	-3.880089973	0.847297846	0	3	0.916290732	-3.811097087	0.916290732	0	113	64
ENV12 manhattan only	1	2	177	3	1.466337061	-2.936891774	1.252762968	1	3	2.014903021	-2.174751721	2.014903021	2	66	66
ENV12 manhattan only	1	2	178	3	0.980829266	-3.835861644	0.693147181	0.3333333	3	0.916290732	-4.123543717	0.405465108	0.3333333	92.66666667	64
ENV12 manhattan only	1	2	179	3	1.642227742	-3.121909108	1.575536354	0.3333333	3	2.852631428	-3.023469035	1.673976427	2.6666667	109.6666667	66
ENV12 manhattan only	1	2	180	3	0.693147181	-3.753417975	0.693147181	0	3	1.098612289	-3.347952867	1.098612289	0	85.33333333	64
ENV12 manhattan only	1	2	181	3	1.540445048	-3.804437805	1.203972794	0.6666667	3	1.540445048	-3.542073538	1.466337061	1	149.6666667	77
ENV12 manhattan only	1	2	182	3	1.386294361	-3.144152289	1.203972794	0.6666667	3	1.791759469	-2.556365614	1.791759469	1.6666667	77.33333333	64
ENV12 manhattan only	1	2	183	3	1.504077397	-3.352407217	1.252762968	0.6666667	3	1.845826685	-3.064725138	1.540445048	1	100	66
ENV12 manhattan only	1	2	184	3	0.510825644	-3.958906571	0.510825644	0	3	0.287682047	-4.182050168	0.287682047	0	87.33333333	61
ENV12 manhattan only	1	2	185	3	0.847297846	-3.401197396	0.847297846	0	3	0.980829266	-3.267665977	0.980829266	0.6666667	70	73
ENV12 manhattan only	1	2	186	3	1.734601061	-2.864396279	1.466337061	0.6666667	3	1.252762968	-3.17805382	1.15267952	0	76	61
ENV12 manhattan only	1	2	187	3	1.791759469	-2.950269899	1.504077397	1	3	1.041453863	-3.538056564	0.916290732	0	86	57
ENV12 manhattan only	1	2	188	3	0.980829266	-3.920557922	0.847297846	0.3333333	3	0.773189904	-4.161719983	0.606135785	0.3333333	117.6666667	52
ENV12 manhattan only	1	2	189	3	1.041453863	-3.625124951	1.041453863	0	3	1.791759469	-3.322844076	1.343734738	1.6666667	106.3333333	66
ENV12 manhattan only	1	2	190	3	1.386294361	-3.044522438	1.386294361	0	3	1.609437912	-2.890371751	1.540445048	1	84	73
ENV12 manhattan only	1	2	191	3	2.197224577	-2.509298103	2.197224577	3	3	2.120263532	-2.586259148	2.120263532	1.3333333	110.6666667	83
ENV12 manhattan only	1	2	192	3	1.098612289	-3.33220451	1.098612289	0	3	1.386294361	-3.044522438	1.386294361	0.3333333	84	66
ENV12 manhattan only	1	2	193	3	1.704748092	-2.900422094	1.704748092	0.6666667	3	2.367123617	-2.407945609	2.197224577	3	100	64
ENV12 manhattan only	1	2	194	3	3.33220451	-2.772588718	2.036881932	5	3	3.33220451	-2.079441544	2.730029106	4	122.6666667	59
ENV12 manhattan only	1	2	195	3	1.945910149	-3.184974273	1.386294361	1.3333333	3	1.99243016	-2.578838474	1.99243016	1.6666667	96.66666667	77
ENV12 manhattan only	1	2	196	3	1.386294361	-3.068052935	1.386294361	0	3	1.098612289	-3.60704945	0.847297846	0.3333333	86	64
ENV12 manhattan only	1	2	197	3	1.575536354	-2.995732274	1.252762968	1	3	1.642227742	-3.267665977	0.980829266	1.3333333	70	57
ENV12 manhattan only	1	2	198	3	3.106080329	-2.602689688	2.427748233	1.3333333	3	2.917770732	-2.711323523	2.319114398	0.6666667	153	54
ENV12 manhattan only	1	2	199	3	0.847297846	-3.912022985	0.510825644	0.3333333	3	1.89711999	-2.63108916	1.791759469	1	83.33333333	59
ENV12 manhattan only	1	2	200	3	1.203972794	-3.303216983	1.203972794	0	3	1.203972794	-3.303216983	1.203972794	0	90.66666667	64
ENV12 manhattan only	1	2	201	3	1.466337061	-3.008154794	1.386294361	1	3	1.466337061	-3.050714417	1.343734738	1	81	61
ENV12 manhattan only	1	2	202	3	1.819158449	-3.156074932	1.343734738	1.6666667	3	1.791759469	-3.458355807	1.041453863	1	90	45
ENV12 manhattan only	1	2	203	3	1.343734738	-3.401197369	0.980829266	0.6666667	3	1.673976427	-3.082743641	1.299282993	1	80	54
ENV12 manhattan only	1	2	204	3	1.098612289	-3.401197382	1.098612289	0	3	1.845826685	-3.033472609	1.466337061	0.6666667	90	50
ENV12 manhattan only	1	2	205	3	1.098612289	-3.666406598	1.098612289	0	3	1.540445048	-3.378724526	1.386294361	0.6666667	117.3333333	77
ENV12 manhattan only	1	2	206	3	1.673976427	-3.184443636	1.466337061	1.3333333	3	2.367123617	-2.417188479	2.233592218	3	104.6666667	71
ENV12 manhattan only	1	2	207	3	1.386294361	-3.326234343	1.386294361	0.3333333	3	0.980829266	-3.731699439	0.980829266	0	111.3333333	73
ENV12 manhattan only	1	2	208	3	1.921812593	-2.974825596	1.575536354	0.6666667	3	1.763588587	-3.084024888	1.466337061	0	94.66666667	54
ENV12 manhattan only	1	2	209	3	1.89711999	-3.40119739	1.343734738	0.6666667	3	1.343734738	-3.40119739	1.343734738	0	115	52
ENV12 manhattan only	1	2	210	3	2.058388128	-3.327089402	1.540445048	0.6666667	3	2.285777971	-2.945721858	1.921812593	2.3333333	130	45
ENV12 manhattan only	1	2	211	3	1.427116364	-3.784189619	0.773189904	0	3	1.791759469	-3.171085161	1.386294361	1.6666667	95.33333333	66
ENV12 manhattan only	1	2	212	3	1.845826685	-3.431502739	1.466337061	0.6666667	3	1.386294361	-3.511545439	1.386294361	0	134	54
ENV12 manhattan only	1	2	213	3	2.014903021	-3.844532753	1.15267952	0.6666667	3	1.041453863	-3.955758411	1.041453863	0	148	52
ENV12 manhattan only	1	2	214	3	1.763588587	-3.175272187	1.609437912	1	3	1.252762968	-3.743256237	1.041453863	0.3333333	119.6666667	61
ENV12 manhattan only	1	2	215	3	1.763588587	-3.072693315	1.609437912	1	3	0.693147181	-3.988984047	0.693147181	0	108	52
ENV12 manhattan only	1	2	216	3	1.609437912	-2.93385687	1.609437912	0.3333333	3	1.299282993	-3.244011789	1.299282993	0.3333333	94	66
ENV12 manhattan only	1	2	217	3	1.15267952	-3.48635519	1.098612289	0	3	1.734601061	-3.285684485	1.299282993	1.3333333	98	77
ENV12 manhattan only	1	2	218	3	1.098612289	-3.344038968	1.098612289	0	3	0.693147181	-3.749504076	0.693147181	0	85	66
ENV12 manhattan only	1	2	219	3	2.268683545	-2.358154944	1.945910149	2	3	2.079441542	-2.432262916	1.871802177	2	74	71
ENV12 manhattan only	1	2	220	3	1.386294361	-3.64414356	1.386294361	0	3	1.734601061	-3.356461494	1.673976427	1	153	73
ENV12 manhattan only	1	2	221	3	1.386294361	-3.339321988	1.203972794	1	3	1.609437912	-3.076957721	1.466337061	1.3333333	94	77
ENV12 manhattan only	1	2	222	3	2.036881932	-2.772588716	1.734601061	1.3333333	3	1.969440651	-3.303216983	1.203972794	1.3333333	90.66666667	64
ENV12 manhattan only	1	2	223	3	1.466337061	-3.387774371	1.203972794	0.3333333	3	2.268683545	-2.512305624	2.079441542	2.6666667	98.66666667	64
ENV12 manhattan only	1	2	224	3	1.15267952	-3.871200991	0.510825644	0.3333333	3	1.791759469	-3.534728789	0.847297846	1.3333333	80	54
ENV12 manhattan only	1	2	225	3	1.734601061	-2.721295428	1.609437912	0.6666667	3	2.100060833	-2.721295428	1.609437912	1	76	61
ENV12 manhattan only	1	2	226	3	1.791759469	-2.813410717	1.791759469	1	3	1.299282993	-3.688879454	0.916290732	0.3333333	100	66
ENV12 manhattan only	1	2	227	3	1.041453863	-3.480334714	1.041453863	0	3	0.693147181	-3.828641396	0.693147181	0	92	59
ENV12 manhattan only	1	2	228	3	1.673976427	-2.986313058	1.673976427	1	3	2.079441542	-2.925688424	1.734601061	1.6666667	105.6666667	73
ENV12 manhattan only	1	2	229	3	1.791759469	-2.93385687	1.609437912	1	3	1.871802177	-2.967758428	1.575536354	1	94	83
ENV12 manhattan only	1	2	230	3	1.704748092	-3.082743641	1.299282993	0.3333333	3	1.734601061	-2.739798893	1.642227742	1.6666667	80	66
ENV12 manhattan only	1	2	231	3	1.845826685	-3.481679559	1.763588587	0.3333333	3	1.945910149	-3.299357996	1.945910149	0	189.6666667	83
ENV12 manhattan only	1	2	232	3	1.15267952	-3.432287958	1.15267952	0	3	1.540445048	-3.198673118	1.386294361	0.6666667	98	64
ENV12 manhattan only	1	2	233	3	1.466337061	-3.404223093	1.299282993	0.3333333	3	1.673976427	-3.604893798	1.098612289	1	110.3333333	71
ENV12 manhattan only	1	2	234	3	0.980829266	-3.7196511	0.980829266	0.3333333	3	1.427116364	-3.659026503	1.041453863	1	110	73
ENV12 manhattan only	1	2	235	3	1.466337061	-3.63758616	0.916290732	0.3333333	3	1.098612289	-3.455264603	1.098612289	0	95	50
ENV12 manhattan only	1	2	236	3	2.842969521	-2.117541386	2.842969521	1.3333333	3	2.319114398	-2.641396509	2.319114398	0	142.6666667	45
ENV12 manhattan only	1	2	237	3	1.252762968	-3.447717397	1.252762968	0.6666667	3	2.058388128	-2.908720897	1.791759469	2.3333333	110	64
ENV12 manhattan only	1	2	238	3	1.945910149	-2.68318214	1.845826685	1	3	1.871802177	-2.657206648	1.871802177	1.3333333	92.66666667	77
ENV12 manhattan only	1	2	239	3	2.319114398	-1.980350643	2.178532441	3.3333333	3	2.564949357	-2.143980063	2.014903021	4	64	71
ENV12 manhattan only	1	2	240	3	1.427116364	-3.286979412	1.252762968	0.3333333	3	1.540445048	-3.441130092	1.098612289	0.6666667	93.66666667	61
ENV12 manhattan only	1	2	241	3	1.871802177	-2.605534638	1.871802177	0.3333333	3	1.763588587	-2.901800461	1.575536354	0.6666667	88	54
ENV12 manhattan only	1	2	242	3	1.466337061	-3.851782933	1.466337061	0	3	2.335374913	-3.259731866	2.058388128	0	204	47
ENV12 manhattan only	1	2	243	3	1.466337061	-3.353944505	1.466337061	0	3	1.466337061	-3.353944505	1.466337061	0	124	66
ENV12 manhattan only	1	2	244	3	1.252762968	-3.599267295	1.252762968	0	3	2.367123617	-2.654805687	2.197224577	1.6666667	128	77
ENV12 manhattan only	1	2	245	3	0.693147181	-3.717628867	0.693147181	0.6666667	3	0.916290732	-3.717628867	0.693147181	0	82.33333333	54
ENV12 manhattan only	1	2	246	3	0.980829266	-3.518980405	0.980829266	0	3	1.609437912	-2.995732274	1.504077397	1	90	64
ENV12 manhattan only	1	2	247	3	0.847297846	-3.652511824	0.847297846	0	3	1.673976427	-3.652511824	0.847297846	1.6666667	90	61
ENV12 manhattan only	1	2	248	3	0.847297846	-3.800293056	0.847297846	0	3	1.609437912	-3.261296541	1.386294361	1.3333333	104.3333333	66
ENV12 manhattan only	1	2	249	3	1.299282993	-3.737669609	1.299282993	0	3	1.343734738	-3.693217864	1.343734738	0	154	66
ENV12 manhattan only	1	2	250	3	2.970414466	-2.111702401	2.319114398	3.3333333	3	2.470920405	-1.959896394	2.470920405	1.3333333	84	57
ENV12 manhattan only	1	2	251	3	1.763588587	-3.05130213	1.763588587	0	3	1.504077397	-3.610917923	1.203972794	0	123.3333333	57
ENV12 manhattan only	1	2	252	3	2.120263532	-2.701971155	1.704748092	1.6666667	3	2.470920405	-2.672118186	1.734601061	2.6666667	82	57
ENV12 manhattan only	1	2	253	3	2.627081136	-3.032546253	1.673976427	3	3	1.763588587	-3.202445283	1.504077397	1.3333333	110.6666667	61
ENV12 manhattan only	1	2	254	3	1.609437912	-2.721295428	1.609437912	0.3333333	3	1.99243016	-2.790288292	1.540445048	1	76	57
ENV12 manhattan only	1	2	255	3	3.135494216	-2.516455009	2.852631428	0.3333333	3	2.335374913	-3.332204506	2.036881932	0	214.6666667	54
ENV12 manhattan only	1	2	256	3	0.916290732	-4.022600642	0.773189904	0.3333333	3	1.791759469	-3.004031076	1.791759469	0.6666667	121	47
ENV12 manhattan only	1	2	257	3	1.299282993	-3.345107906	1.299282993	0	3	2.159484253	-2.484906646	2.159484253	1.6666667	104	73
ENV12 manhattan only	1	2	258	3	1.299282993	-3.246491002	1.203972794	1	3	1.466337061	-3.246491002	1.203972794	1	85.66666667	73
ENV12 manhattan only	1	2	259	3	1.89711999	-2.791165103	1.89711999	0.6666667	3	2.498699975	-2.816482916	1.871802177	2.3333333	108.6666667	61
ENV12 manhattan only	1	2	260	3	0.980829266	-3.723970788	0.847297846	0.3333333	3	1.704748092	-2.961830722	1.609437912	1.3333333	96.66666667	83
ENV12 manhattan only	1	2	261	3	0.980829266	-3.388618587	0.980829266	0	3	1.15267952	-3.216768332	1.15267952	0.3333333	79	66
ENV12 manhattan only	1	2	262	3	1.540445048	-3.230239576	1.540445048	0.3333333	3	1.041453863	-3.729230761	1.041453863	0	118	66
ENV12 manhattan only	1	2	263	3	1.540445048	-3.684323628	1.299282993	0.6666667	3	2.382627798	-2.883545789	2.100060833	3	146	57
ENV12 manhattan only	1	2	264	3	1.299282993	-3.806662477	0.980829266	0.3333333	3	0.510825644	-4.276666099	0.510825644	0	120	52
ENV12 manhattan only	1	2	265	3	1.299282993	-3.734489965	0.916290732	0.3333333	3	1.203972794	-3.609326834	1.041453863	0.3333333	104.6666667	64
ENV12 manhattan only	1	2	266	3	2.427748233	-2.937838295	2.079441542	0.3333333	3	1.734601061	-3.918667548	1.098612289	0	151	50
ENV12 manhattan only	1	2	267	3	1.252762968	-3.283414346	1.098612289	1	3	1.343734738	-3.038291897	1.343734738	0	80	68
ENV12 manhattan only	1	2	268	3	2.036881932	-3.153562804	1.642227742	0.6666667	3	1.921812593	-3.220254192	1.575536354	0.6666667	121	47
ENV12 manhattan only	1	2	269	3	1.466337061	-3.184443636	1.466337061	0.6666667	3	2.21557372	-2.435206978	2.21557372	0	104.6666667	57
ENV12 manhattan only	1	2	270	3	1.15267952	-3.472293293	1.15267952	0	3	2.159484253	-2.805814364	1.819158449	1.6666667	102	57
ENV12 manhattan only	1	2	271	3	1.89711999	-3.158119621	1.845826685	0.3333333	3	1.945910149	-2.806721729	2.197224577	0	149	59
ENV12 manhattan only	1	2	272	3	2.61495978	-3.202746447	2.120263532	0	3	2.590267163	-2.732742816	2.590267163	0.3333333	205	57
ENV12 manhattan only	1	2	273	3	1.575536354	-3.663561656	1.203972794	0.6666667	3	1.252762968	-3.614771482	1.252762968	0	130	59
ENV12 manhattan only	1	2	274	3	1.343734738	-3.962492443	1.041453863	0.3333333	3	2.120263532	-3.299198214	1.704748092	1	149	61
ENV12 manhattan only	1	2	275	3	1.252762968	-3.748943695	1.252762968	0	3	1.642227742	-3.615412302	1.386294361	0.6666667	148.6666667	66
ENV12 manhattan only	1	2	276	3	1.343734738	-3.17805384	1.203972794	0.3333333	3	1.89711999	-3.17805384	1.203972794	1.3333333	80	59
ENV12 manhattan only	1	2	277	3	2.159484253	-3.060270795	1.704748092	0.6666667	3	2.233592218	-2.89321671	1.871802177	2	117.3333333	54
ENV12 manhattan only	1	2	278	3	1.098612289	-3.891820298	1.098612289	0	3	2.079441542	-2.910991045	2.079441542	0	147	54
ENV12 manhattan only	1	2	279	3	0.980829266	-4.100575099	0.980829266	0	3	1.791759469	-3.346803304	1.734601061	1.3333333	161	54
ENV12 manhattan only	1	2	280	3	0.693147181	-3.688879454	0.693147181	0	3	0.980829266	-3.401197369	0.980829266	0	80	64
ENV12 manhattan only	1	2	281	3	1.427116364	-3.303216965	1.427116364	0	3	1.609437912	-3.154796975	1.575536354	0.3333333	113.3333333	61
ENV12 manhattan only	1	2	282	3	1.098612289	-3.355735008	1.098612289	0	3	1.098612289	-3.355735008	1.098612289	0	86	77
ENV12 manhattan only	1	2	283	3	0.773189904	-3.777172046	0.773189904	0	3	1.252762968	-3.569532684	0.980829266	1	94.66666667	71
ENV12 manhattan only	1	2	284	3	1.386294361	-3.044522448	1.203972794	0.6666667	3	2.036881932	-2.351375252	1.89711999	1.6666667	70	77
ENV12 manhattan only	1	2	285	3	1.845826685	-2.941665058	1.845826685	0	3	1.845826685	-3.052890682	1.734601061	0	120	66
ENV12 manhattan only	1	2	286	3	1.343734738	-3.665068817	1.041453863	0.3333333	3	1.203972794	-3.607910392	1.098612289	0.3333333	110.6666667	52
ENV12 manhattan only	1	2	287	3	0.693147181	-4.057565311	0.693147181	0	3	1.673976427	-3.076736064	1.673976427	1	115.6666667	73
ENV12 manhattan only	1	2	288	3	1.098612289	-3.120895417	1.098612289	0	3	0.693147181	-3.526360525	0.693147181	0	68	61
ENV12 manhattan only	1	2	289	3	1.386294361	-3.404366956	1.252762968	0.6666667	3	1.575536354	-3.504450404	1.15267952	1	105.3333333	50
ENV12 manhattan only	1	2	290	3	1.386294361	-3.115533464	1.299282993	0.3333333	3	1.540445048	-2.874371409	1.540445048	0.6666667	82.66666667	64
ENV12 manhattan only	1	2	291	3	0.510825644	-3.708682061	0.510825644	0	3	1.299282993	-3.526360525	0.693147181	1	68	52
ENV12 manhattan only	1	2	292	3	1.041453863	-3.412893433	1.041453863	0	3	0.916290732	-3.538056564	0.916290732	0	86	66
ENV12 manhattan only	1	2	293	3	2.302585093	-2.576714195	2.159484253	2	3	1.673976427	-3.062222021	1.673976427	1.3333333	114	77
ENV12 manhattan only	1	2	294	3	0.980829266	-3.540959312	0.980829266	0	3	1.609437912	-3.222505584	1.299282993	0.3333333	92	68
ENV12 manhattan only	1	2	295	3	0.693147181	-3.63758616	0.693147181	0	3	0.980829266	-3.483435494	0.847297846	0	76	66
ENV12 manhattan only	1	2	296	3	1.427116364	-2.849549755	1.427116364	0.6666667	3	1.734601061	-3.17805383	1.098612289	0.6666667	72	61
ENV12 manhattan only	1	2	297	3	0.916290732	-3.538056564	0.916290732	0.3333333	3	0.773189904	-3.681157393	0.773189904	0	86	64
ENV12 manhattan only	1	2	298	3	1.299282993	-3.218875816	1.299282993	0.3333333	3	1.871802177	-2.813410717	1.704748092	0.6666667	91.66666667	50
ENV12 manhattan only	1	2	299	3	1.540445048	-3.770843392	1.386294361	0.6666667	3	1.845826685	-3.393549167	1.763588587	0.6666667	173.6666667	68
ENV12 manhattan only	1	2	300	3	1.673976427	-3.064725138	1.540445048	1.3333333	3	1.673976427	-3.218875825	1.386294361	1	100	83
ENV12 manhattan only	2	1	1	3	1.609437912	-3.130263167	1.609437912	0	3	1.819158449	-2.92054263	1.819158449	0.6666667	114.4	68
ENV12 manhattan only	2	1	2	3	1.386294361	-3.761200116	1.098612289	0	3	2.285777971	-2.574034433	2.285777971	1.6666667	129	58
ENV12 manhattan only	2	1	3	3	1.386294361	-3.407841924	1.386294361	0	3	1.734601061	-3.059535224	1.734601061	0.6666667	120.8	58
ENV12 manhattan only	2	1	4	3	1.791759469	-3.23317313	1.609437912	0.3333333	3	1.819158449	-3.079022455	1.763588587	1	126.8	64
ENV12 manhattan only	2	1	5	3	1.299282993	-3.424558722	1.299282993	0	3	1.386294361	-3.424558722	1.299282993	0.3333333	112.6	64
ENV12 manhattan only	2	1	6	3	1.386294361	-3.389462125	1.386294361	0	3	1.673976427	-3.101780059	1.673976427	0.6666667	118.6	64
ENV12 manhattan only	2	1	7	3	1.203972794	-3.874321126	0.980829266	0	3	1.673976427	-3.181173964	1.673976427	0.3333333	128.4	68
ENV12 manhattan only	2	1	8	3	2.197224577	-2.761160031	1.99243016	1.3333333	3	1.791759469	-2.961830722	1.791759469	0.3333333	116	68
ENV12 manhattan only	2	1	9	3	1.845826685	-2.904309271	1.845826685	0.6666667	3	1.466337061	-3.283798895	1.466337061	0	115.6	68
ENV12 manhattan only	2	1	10	3	0.847297846	-3.901106508	0.847297846	0	3	1.299282993	-3.449121361	1.299282993	0.6666667	115.4	68
ENV12 manhattan only	2	1	11	3	1.098612289	-3.748719454	1.098612289	0	2	1.098612289	-3.748719454	1.098612289	0	127.4	68
ENV12 manhattan only	2	1	12	3	1.427116364	-3.300271455	1.427116364	0	3	2.233592218	-2.493795601	2.233592218	2	113	75
ENV12 manhattan only	2	1	13	3	1.99243016	-2.684130022	1.99243016	1.6666667	3	1.791759469	-3.136115134	1.540445048	1.6666667	107.4	75
ENV12 manhattan only	2	1	14	3	1.466337061	-3.307731661	1.466337061	0.6666667	2	1.609437912	-3.16463081	1.609437912	0.5	118.4	75
ENV12 manhattan only	2	1	15	3	1.098612289	-3.561046083	1.098612289	0	3	0.980829266	-3.678829106	0.980829266	0	105.6	68
ENV12 manhattan only	2	1	16	3	1.945910149	-3.414741611	1.99243016	0.3333333	3	2.512305621	-2.89486615	2.512305621	1.6666667	223	68
ENV12 manhattan only	2	1	17	3	2.512305621	-2.973320844	2.512305621	0	3	2.538973874	-3.057878232	2.427748233	0.3333333	241.2	58
ENV12 manhattan only	2	1	18	3	2.268683545	-3.226022636	2.268683545	0.3333333	3	2.233592218	-3.261113963	2.233592218	0	243.4	68
ENV12 manhattan only	2	1	19	3	2.079441542	-3.233822384	1.734601061	0.6666667	3	2.470920405	-2.570528172	2.397895273	1.6666667	143.8	64
ENV12 manhattan only	2	1	20	3	2.079441542	-3.23179205	2.079441542	0	3	2.367123617	-2.944109975	2.367123617	0.6666667	202.6	71
ENV12 manhattan only	2	1	21	3	2.538973874	-3.468856034	2.233592218	0.3333333	3	2.456735776	-3.245712476	2.456735776	0	299.6	68
ENV12 manhattan only	2	1	22	3	2.995732274	-2.746629683	2.995732274	1.3333333	3	1.945910149	-4.132924044	1.609437912	0.6666667	311.8	68
ENV12 manhattan only	2	1	23	3	1.734601061	-3.321644744	1.734601061	0.3333333	3	2.140066163	-2.916179642	2.140066163	0	157	56
ENV12 manhattan only	2	1	24	3	1.819158449	-3.422224755	1.673976427	0.3333333	3	1.791759469	-3.48676327	1.609437912	0	163.4	56
ENV12 manhattan only	2	1	25	3	1.299282993	-3.688424796	1.299282993	0	3	2.48490665	-2.50280114	2.48490665	1.6666667	146.6	75
ENV12 manhattan only	2	1	26	3	2.685577348	-2.872886448	2.120263532	1	2	2.803360381	-2.641774723	2.351375257	2	147.4	58
ENV12 manhattan only	2	1	27	3	1.734601061	-2.751785589	1.734601061	1.3333333	3	1.89711999	-2.58926666	1.89711999	2	88.8	68
ENV12 manhattan only	2	1	28	3	2.427748233	-3.196402969	2.197224577	0.3333333	3	2.995732274	-3.058252634	2.335374913	1.3333333	220	56
ENV12 manhattan only	2	1	29	3	1.540445048	-3.340840574	1.540445048	0.3333333	3	2.159484253	-2.721801369	2.159484253	1.6666667	131.8	75
ENV12 manhattan only	2	1	30	3	1.098612289	-3.469893913	1.098612289	0	3	1.540445048	-3.028061154	1.540445048	0.3333333	96.4	56
ENV12 manhattan only	2	1	31	3	1.734601061	-3.343069634	1.734601061	0	3	1.673976427	-3.403694268	1.673976427	0	160.4	75
ENV12 manhattan only	2	1	32	3	1.540445048	-3.644579195	1.098612289	0.6666667	2	1.791759469	-2.951432015	1.791759469	0.5	114.8	64
ENV12 manhattan only	2	1	33	3	1.252762968	-3.444074406	1.252762968	0.3333333	3	2.197224577	-2.851010689	1.845826685	1.6666667	109.6	64
ENV12 manhattan only	2	1	34	3	1.734601061	-3.260889827	1.299282993	1	3	2.751535315	-2.768413351	1.791759469	3.3333333	95.6	64
ENV12 manhattan only	2	1	35	3	0.847297846	-3.906292345	0.847297846	0	3	1.673976427	-3.213145143	1.540445048	1	116	64
ENV12 manhattan only	2	1	36	3	1.540445048	-3.319367356	1.540445048	0	3	1.673976427	-3.355735008	1.504077397	0.3333333	129	75
ENV12 manhattan only	2	1	37	3	0.693147181	-3.698829785	0.693147181	0	3	2.335374913	-2.271713433	2.120263532	2.6666667	80.8	56
ENV12 manhattan only	2	1	38	3	1.386294361	-3.386083744	1.386294361	0	3	1.203972794	-3.568405311	1.203972794	0	118.2	75
ENV12 manhattan only	2	1	39	3	1.098612289	-3.654977902	1.098612289	0	3	1.466337061	-3.28725313	1.466337061	0.3333333	116	75
ENV12 manhattan only	2	1	40	3	1.540445048	-3.126760529	1.540445048	1	3	1.466337061	-3.200868516	1.466337061	1	106.4	68
ENV12 manhattan only	2	1	41	3	0.847297846	-3.935181355	0.847297846	0	3	1.098612289	-3.683866912	1.098612289	0	119.4	64
ENV12 manhattan only	2	1	42	3	0.847297846	-3.943521687	0.847297846	0	3	1.673976427	-3.49153654	1.299282993	0.3333333	120.4	64
ENV12 manhattan only	2	1	43	3	0.693147181	-3.956996371	0.693147181	0	3	1.098612289	-3.669314286	0.980829266	0.3333333	104.6	64
ENV12 manhattan only	2	1	44	3	0.693147181	-3.919991175	0.693147181	0	3	1.098612289	-3.514526067	1.098612289	0	100.8	68
ENV12 manhattan only	2	1	45	3	1.203972794	-3.565015477	1.203972794	0	3	1.99243016	-3.03438721	1.734601061	1.3333333	117.8	68
ENV12 manhattan only	2	1	46	3	1.098612289	-3.673765816	1.098612289	0.3333333	3	1.203972794	-3.791548839	0.980829266	0.3333333	118.2	68
ENV12 manhattan only	2	1	47	3	1.386294361	-3.269568939	1.386294361	0	3	1.89711999	-2.75874331	1.89711999	1.6666667	105.2	75
ENV12 manhattan only	2	1	48	3	0.693147181	-3.981549068	0.693147181	0	3	1.575536354	-3.470723454	1.203972794	1.3333333	107.2	58
ENV12 manhattan only	2	1	49	3	0.693147181	-4.034240638	0.693147181	0	3	1.098612289	-3.746558553	0.980829266	0.6666667	113	68
ENV12 manhattan only	2	1	50	3	1.098612289	-3.692207244	1.098612289	0.3333333	3	1.540445048	-3.250374485	1.540445048	0.3333333	120.4	75
ENV12 manhattan only	2	1	51	3	0	-4.526126979	0	0	3	0.693147181	-3.832979798	0.693147181	0	92.4	68
ENV12 manhattan only	2	1	52	3	0.847297846	-3.75787234	0.847297846	0	3	1.386294361	-3.218875825	1.386294361	0.6666667	100	75
ENV12 manhattan only	2	1	53	3	1.540445048	-3.082565056	1.540445048	0.6666667	3	1.540445048	-3.41903731	1.203972794	1	101.8	68
ENV12 manhattan only	2	1	54	3	2.197224577	-3.176862645	1.945910149	0.6666667	3	2.456735776	-2.666037018	2.456735776	1	167.8	68
ENV12 manhattan only	2	1	55	3	1.734601061	-3.470723436	1.427116364	0	3	2.159484253	-2.738355547	2.159484253	1.6666667	134	56
ENV12 manhattan only	2	1	56	3	2.036881932	-2.841364174	2.036881932	1	3	2.120263532	-2.757982574	2.120263532	1.6666667	131.4	68
ENV12 manhattan only	2	1	57	3	0.980829266	-3.622338918	0.980829266	0	3	1.99243016	-2.610738023	1.99243016	1.3333333	99.8	75
ENV12 manhattan only	2	1	58	3	1.89711999	-2.950211753	1.89711999	0	3	1.734601061	-3.112730682	1.734601061	0.6666667	127.4	68
ENV12 manhattan only	2	1	59	3	2.456735776	-3.105483135	2.456735776	0.3333333	3	3.012261574	-2.690539284	2.871679627	0.6666667	260.4	56
ENV12 manhattan only	2	1	60	3	2.730029106	-2.893988401	2.730029106	0.3333333	3	2.456735776	-3.321432413	2.302585093	0	277	56
ENV12 manhattan only	2	1	61	3	2.302585093	-3.105483138	2.302585093	0	2	2.197224577	-3.210843653	2.197224577	0	223.2	75
ENV12 manhattan only	2	1	62	3	1.791759469	-2.824350657	1.386294361	1	3	1.642227742	-2.824350657	1.386294361	1	67.4	56
ENV12 manhattan only	2	1	63	3	1.098612289	-3.651523668	1.098612289	0	2	1.658228077	-3.09190788	1.658228077	1	115.6	58
ENV12 manhattan only	2	1	64	3	0.916290732	-3.887730313	0.916290732	0	3	1.540445048	-3.263575997	1.540445048	1	122	58
ENV12 manhattan only	2	1	65	3	2.120263532	-2.670556001	2.120263532	1.3333333	3	1.945910149	-2.844909384	1.945910149	2	120.4	68
ENV12 manhattan only	2	1	66	3	0.980829266	-3.730501116	0.980829266	0	3	1.504077397	-3.412047389	1.299282993	1	111.2	64
ENV12 manhattan only	2	1	67	3	3.083437852	-2.331299303	2.730029106	2	3	3.028522098	-2.309793093	2.751535315	1.3333333	157.8	56
ENV12 manhattan only	2	1	68	3	2.079441542	-3.028815313	1.99243016	1.3333333	3	2.48490665	-2.984363542	2.036881932	0.6666667	151.6	64
ENV12 manhattan only	2	1	69	3	1.299282993	-3.511274022	1.299282993	0.3333333	3	0.980829266	-3.82972775	0.980829266	0	122.8	64
ENV12 manhattan only	2	1	70	3	2.881069363	-2.072061434	2.833213344	1.3333333	3	3.455264604	-1.943444058	2.96183072	2.6666667	135	46
ENV12 manhattan only	2	1	71	3	1.098612289	-3.596398601	1.098612289	0	3	1.89711999	-3.085572978	1.609437912	1	109.4	64
ENV12 manhattan only	2	1	72	3	0.847297846	-3.897634282	0.847297846	0	3	1.845826685	-3.135494216	1.609437912	1	115	68
ENV12 manhattan only	2	1	73	3	1.609437912	-3.564449376	1.609437912	0	2	2.1102132	-3.063674088	2.1102132	0	176.6	64
ENV12 manhattan only	2	1	74	3	0.693147181	-4.366912997	0.693147181	0	2	2.772588722	-3.114150028	1.945910149	2.5	157.6	64
ENV12 manhattan only	2	1	75	3	1.386294361	-3.668676747	1.386294361	0	3	1.819158449	-3.235812659	1.819158449	0	156.8	58
ENV12 manhattan only	2	1	76	3	1.791759469	-3.496507571	1.203972794	0.6666667	2	1.558144618	-3.142335748	1.558144618	0.5	110	58
ENV12 manhattan only	2	1	77	3	1.845826685	-2.92146235	1.845826685	0.6666667	3	2.685577348	-2.369393763	2.397895273	3.3333333	117.6	75
ENV12 manhattan only	2	1	78	3	1.763588587	-2.630860568	1.763588587	1.3333333	3	2.564949357	-2.12576561	2.268683545	2.6666667	81	64
ENV12 manhattan only	2	1	79	3	1.540445048	-3.011324361	1.540445048	0.3333333	3	1.871802177	-3.208034671	1.343734738	1.3333333	94.8	64
ENV12 manhattan only	2	1	80	3	0.693147181	-4.050044303	0.693147181	0	3	1.098612289	-3.644579195	1.098612289	0	114.8	68
ENV12 manhattan only	2	1	81	3	0.693147181	-3.621670704	0.693147181	0	3	1.945910149	-2.368907736	1.945910149	2	74.8	64
ENV12 manhattan only	2	1	82	3	1.734601061	-2.850366417	1.734601061	1.6666667	3	2.268683545	-2.316283934	2.268683545	2	98	64
ENV12 manhattan only	2	1	83	3	1.098612289	-3.687211397	1.098612289	0	3	1.791759469	-3.176385773	1.609437912	1	119.8	68
ENV12 manhattan only	2	1	84	3	0.693147181	-4.003690194	0.693147181	0	1	2.197224577	-2.499612797	2.197224577	2	109.6	68
ENV12 manhattan only	2	1	85	3	0.693147181	-3.795489189	0.693147181	0	3	1.673976427	-2.814659942	1.673976427	1.6666667	89	64
ENV12 manhattan only	2	1	86	3	2.708050201	-2.048982334	2.708050201	3.3333333	3	2.63905733	-2.389908918	2.367123617	3	116.4	75
ENV12 manhattan only	2	1	87	3	0.693147181	-3.819907717	0.693147181	0	3	1.299282993	-3.213771904	1.299282993	1	91.2	75
ENV12 manhattan only	2	1	88	3	0.693147181	-3.931825633	0.693147181	0	3	1.609437912	-3.084527765	1.540445048	0.6666667	102	64
ENV12 manhattan only	2	1	89	3	1.098612289	-3.612718093	1.098612289	0	3	1.466337061	-3.325036021	1.386294361	0.3333333	111.2	75
ENV12 manhattan only	2	1	90	3	1.945910149	-2.637014428	1.945910149	1.3333333	3	1.845826685	-3.042479529	1.540445048	1	97.8	68
ENV12 manhattan only	2	1	91	3	0.693147181	-3.742420221	0.693147181	0	3	1.466337061	-3.136284408	1.299282993	0.6666667	84.4	64
ENV12 manhattan only	2	1	92	3	1.99243016	-2.908539057	1.89711999	0.6666667	3	1.609437912	-3.196221134	1.609437912	0.3333333	122.2	68
ENV12 manhattan only	2	1	93	3	1.466337061	-3.048908417	1.466337061	0.3333333	3	1.945910149	-2.569335329	1.945910149	1	91.4	56
ENV12 manhattan only	2	1	94	3	0.847297846	-3.561857456	0.847297846	0	3	1.203972794	-3.205182508	1.203972794	0.6666667	82.2	75
ENV12 manhattan only	2	1	95	3	0.847297846	-3.618610273	0.847297846	0	3	1.609437912	-2.856470206	1.609437912	1	87	75
ENV12 manhattan only	2	1	96	3	1.041453863	-3.553665987	1.041453863	0.3333333	2	1.945910149	-2.649209701	1.945910149	1.5	99	64
ENV12 manhattan only	2	1	97	3	2.277267285	-2.518523261	2.277267285	0.5	1	2.351375257	-2.849880397	1.945910149	2	121	64
ENV12 manhattan only	2	1	98	3	0.693147181	-3.883623531	0.693147181	0	3	1.99243016	-2.584340551	1.99243016	2	97.2	58
ENV12 manhattan only	2	1	99	3	2.079441542	-2.598979106	2.079441542	1.3333333	3	2.367123617	-2.44482843	2.233592218	2	107.6	75
ENV12 manhattan only	2	1	100	3	1.845826685	-3.399089905	1.845826685	0	3	1.673976427	-3.570940162	1.673976427	0	189.6	75
ENV12 manhattan only	2	1	101	3	0.693147181	-4.048300624	0.693147181	0	3	1.203972794	-3.53747501	1.203972794	0	114.6	68
ENV12 manhattan only	2	1	102	3	1.386294361	-3.748326913	1.386294361	0	2	2.079441542	-3.262819097	1.871802177	0.5	169.8	64
ENV12 manhattan only	2	1	103	3	1.734601061	-3.259433445	1.343734738	1.3333333	3	1.945910149	-2.657258034	1.945910149	1.3333333	99.8	64
ENV12 manhattan only	2	1	104	3	1.203972794	-3.604954229	1.203972794	0.6666667	3	2.120263532	-2.688663491	2.120263532	2	122.6	64
ENV12 manhattan only	2	1	105	3	0.980829266	-3.806662477	0.980829266	0	3	1.386294361	-3.401197382	1.386294361	0	120	64
ENV12 manhattan only	2	1	106	3	1.99243016	-2.934976069	1.845826685	1	3	1.734601061	-3.046201693	1.734601061	1.3333333	119.2	56
ENV12 manhattan only	2	1	107	3	0.980829266	-3.753613256	0.980829266	0	3	1.098612289	-3.635830233	1.098612289	0	113.8	75
ENV12 manhattan only	2	1	108	3	1.299282993	-3.640929837	1.299282993	0	3	1.540445048	-3.399767782	1.540445048	0	139.8	75
ENV12 manhattan only	2	1	109	3	0.847297846	-4.071222159	0.847297846	0	3	0.980829266	-3.93769074	0.980829266	0	136.8	68
ENV12 manhattan only	2	1	110	3	1.609437912	-3.405189403	1.609437912	0	3	1.642227742	-3.372399574	1.642227742	0	150.6	58
ENV12 manhattan only	2	1	111	3	2.014903021	-2.816605608	2.014903021	0	2	2.079441542	-2.752067087	2.079441542	0	125.4	75
ENV12 manhattan only	2	1	112	3	.	.	.	.	3	2.233592218	-2.640077221	2.233592218	0	130.8	64
ENV12 manhattan only	2	1	113	3	1.845826685	-3.018626099	1.845826685	0.6666667	3	2.367123617	-2.561867691	2.302585093	2	129.6	64
ENV12 manhattan only	2	1	114	3	1.466337061	-4.036552471	1.466337061	0	3	2.538973874	-2.963915659	2.538973874	0.6666667	245.4	64
ENV12 manhattan only	2	1	115	3	0.693147181	-3.645449896	0.693147181	0	3	2.036881932	-2.633848985	1.704748092	1	76.6	56
ENV12 manhattan only	2	1	116	3	1.540445048	-3.274986063	1.540445048	0	3	2.197224577	-2.695167579	2.120263532	1	123.4	64
ENV12 manhattan only	2	1	117	3	1.343734738	-3.930289936	1.343734738	0	3	1.99243016	-3.428197989	1.845826685	0.6666667	195.2	64
ENV12 manhattan only	2	1	118	3	1.386294361	-3.900962058	1.386294361	0	2	2.302585093	-3.090031842	2.197224577	0	197.8	64
ENV12 manhattan only	2	1	119	3	0.847297846	-3.895893638	0.847297846	0	3	1.791759469	-2.951432015	1.791759469	1	114.8	68
ENV12 manhattan only	2	1	120	3	1.466337061	-3.142825146	1.466337061	0	3	1.575536354	-3.033625853	1.575536354	0	100.4	64
ENV12 manhattan only	2	1	121	3	0.847297846	-3.761864361	0.847297846	0	3	1.203972794	-3.405189413	1.203972794	0.3333333	100.4	68
ENV12 manhattan only	2	1	122	3	1.704748092	-2.777123877	1.704748092	1.5	.	.	.	.	.	88.4	68
ENV12 manhattan only	2	1	123	3	2.456735776	-2.885815946	1.99243016	2	3	2.120263532	-2.757982574	2.120263532	1.6666667	131.4	68
ENV12 manhattan only	2	1	124	3	1.791759469	-2.87356464	1.791759469	0	3	1.99243016	-2.87356464	1.791759469	1	106.2	64
ENV12 manhattan only	2	1	125	3	1.734601061	-3.129851723	1.734601061	0	3	2.427748233	-2.918542635	1.945910149	2	129.6	64
ENV12 manhattan only	2	1	126	3	2.120263532	-3.113515304	1.89711999	0.3333333	3	2.302585093	-2.851151041	2.159484253	0.3333333	150	64
ENV12 manhattan only	2	1	127	3	2.456735776	-2.70231953	2.233592218	1.6666667	3	2.456735776	-2.815648216	2.120263532	2	139.2	68
ENV12 manhattan only	2	1	128	3	1.466337061	-3.521370728	1.466337061	0	3	1.945910149	-3.19594832	1.791759469	0.3333333	146.6	64
ENV12 manhattan only	2	1	129	3	1.540445048	-3.174476002	1.540445048	0	3	1.673976427	-3.040944623	1.673976427	0	111.6	64
ENV12 manhattan only	2	1	130	3	1.704748092	-3.100910954	1.704748092	0	2	1.981001469	-2.824657578	1.981001469	1	122.2	68
ENV12 manhattan only	2	1	131	3	1.673976427	-3.478158429	1.673976427	0	3	2.159484253	-3.031871324	2.120263532	1.6666667	172.8	68
ENV12 manhattan only	2	1	132	3	0.693147181	-3.616308761	0.693147181	0	3	1.427116364	-2.882339578	1.427116364	0.6666667	74.4	58
ENV12 manhattan only	2	1	133	3	1.386294361	-3.034952987	1.386294361	0	2	1.791759469	-2.629487879	1.791759469	1.5	83.2	58
ENV12 manhattan only	2	1	134	3	1.89711999	-3.015534901	1.791759469	1	3	1.791759469	-3.266849322	1.540445048	0.3333333	122.4	68
ENV12 manhattan only	2	1	135	3	2.079441542	-2.440170756	2.079441542	2	2	1.704748092	-3.133317937	1.386294361	1	91.8	75
ENV12 manhattan only	2	1	136	3	1.203972794	-3.217274554	1.203972794	0	3	2.512305621	-1.908941727	2.512305621	3.3333333	83.2	64
ENV12 manhattan only	2	1	137	3	.	.	.	.	.	.	.	.	.	57	58
ENV12 manhattan only	2	1	138	3	1.763588587	-2.925922748	1.763588587	0.6666667	3	1.819158449	-3.080073422	1.609437912	0.6666667	108.8	64
ENV12 manhattan only	2	1	139	3	1.252762968	-3.602387423	1.252762968	0	3	2.120263532	-3.091561805	1.763588587	0.3333333	128.4	58
ENV12 manhattan only	2	1	140	3	1.845826685	-3.457367653	1.098612289	0.3333333	1	1.609437912	-2.946542029	1.609437912	0	95.2	64
ENV12 manhattan only	2	1	141	3	2.120263532	-2.464703946	2.120263532	1.3333333	3	2.120263532	-2.464703946	2.120263532	1.6666667	98	75
ENV12 manhattan only	2	1	142	3	2.335374913	-3.016870911	1.99243016	0.3333333	3	2.335374913	-2.673926158	2.335374913	0	149.8	56
ENV12 manhattan only	2	1	143	3	0.693147181	-3.943521672	0.693147181	0	2	1.504077397	-3.132591456	1.504077397	0	103.2	64
ENV12 manhattan only	2	1	144	3	0.980829266	-3.957951925	0.980829266	0	3	2.014903021	-2.92387817	2.014903021	0	139.6	64
ENV12 manhattan only	2	1	145	3	1.466337061	-3.273364001	1.299282993	0.6666667	.	.	.	.	.	96.8	68
ENV12 manhattan only	2	1	146	3	1.098612289	-3.390024081	1.098612289	0	3	1.791759469	-3.102342009	1.386294361	1	89	68
ENV12 manhattan only	2	1	147	3	0.847297846	-3.814252673	0.847297846	0	3	1.299282993	-3.362267526	1.299282993	0	105.8	75
ENV12 manhattan only	2	1	148	3	0.693147181	-3.758871826	0.693147181	0	3	1.098612289	-3.353406718	1.098612289	0	85.8	75
ENV12 manhattan only	2	1	149	3	1.673976427	-3.188931955	1.673976427	0	3	1.791759469	-3.071148913	1.791759469	0	129.4	75
ENV12 manhattan only	2	1	150	3	1.466337061	-2.913186443	1.466337061	0.3333333	3	2.036881932	-2.342641573	2.036881932	2.3333333	79.8	75
ENV12 manhattan only	2	1	151	3	1.386294361	-3.534416213	0.980829266	0.6666667	3	2.120263532	-2.545804827	1.969440651	2.3333333	91.4	64
ENV12 manhattan only	2	1	152	3	2.036881932	-3.323470826	2.036881932	0	3	2.036881932	-3.323470826	2.036881932	0	212.8	56
ENV12 manhattan only	2	1	153	3	.	.	.	.	.	.	.	.	.	194	68
ENV12 manhattan only	2	1	154	3	2.277267285	-2.206864573	2.277267285	1.5	3	1.99243016	-2.980054461	1.504077397	1.3333333	88.6	58
ENV12 manhattan only	2	1	155	3	2.251291799	-2.557635225	2.251291799	0	3	2.079441542	-2.729485482	2.079441542	0.3333333	122.6	58
ENV12 manhattan only	2	1	156	3	1.466337061	-3.593723116	1.466337061	0	3	1.609437912	-3.450622265	1.609437912	0	157.6	64
ENV12 manhattan only	2	1	157	3	1.945910149	-3.21486781	1.673976427	0.3333333	3	2.233592218	-2.655252019	2.233592218	0.6666667	132.8	68
ENV12 manhattan only	2	1	158	3	1.098612289	-3.5872158	1.098612289	0	3	1.673976427	-3.011851662	1.673976427	0	108.4	56
ENV12 manhattan only	2	1	159	3	1.673976427	-2.754933787	1.609437912	0.6666667	3	2.079441542	-2.545213251	1.819158449	2	78.6	64
ENV12 manhattan only	2	1	160	3	1.845826685	-3.191125917	1.845826685	0.3333333	2	1.832581464	-3.42751469	1.609437912	0.5	154	64
ENV12 manhattan only	2	1	161	3	0.980829266	-3.732298062	0.980829266	0	3	1.845826685	-3.172682279	1.540445048	1	111.4	64
ENV12 manhattan only	2	1	162	3	1.386294361	-4.340423095	1.203972794	0.6666667	3	1.203972794	-4.340423095	1.203972794	0.3333333	255.8	68
ENV12 manhattan only	2	1	163	3	0.980829266	-3.695730917	0.980829266	0.3333333	3	0.980829266	-3.695730917	0.980829266	0	107.4	68
ENV12 manhattan only	2	1	164	3	2.268683545	-3.036699708	2.21557372	0.3333333	3	2.335374913	-2.916898515	2.335374913	0	191	64
ENV12 manhattan only	2	1	165	3	1.99243016	-2.706230369	1.99243016	0.3333333	3	1.969440651	-2.729219878	1.969440651	0	109.8	51
ENV12 manhattan only	2	1	166	3	1.098612289	-3.341683254	1.098612289	0	3	2.302585093	-2.189003744	2.251291799	2	84.8	51
ENV12 manhattan only	2	1	167	3	1.945910149	-2.817971728	1.945910149	0	3	2.61495978	-2.148922097	2.61495978	2.3333333	117.2	64
ENV12 manhattan only	2	1	168	3	1.575536354	-3.320809794	1.575536354	0	3	1.609437912	-3.286908235	1.609437912	1	133.8	64
ENV12 manhattan only	2	1	169	3	2.21557372	-2.692274234	2.036881932	0	3	2.21557372	-2.857353989	1.871802177	0	113.2	51
ENV12 manhattan only	2	1	170	3	1.969440651	-2.720070683	1.969440651	0	3	1.791759469	-2.897751865	1.791759469	0.3333333	108.8	56
ENV12 manhattan only	2	1	171	3	1.343734738	-3.119871884	1.343734738	0	3	1.098612289	-3.364994333	1.098612289	0	86.8	56
ENV12 manhattan only	2	1	172	3	1.466337061	-3.24319314	1.466337061	0.6666667	3	2.036881932	-2.812410211	1.89711999	1.3333333	111	56
ENV12 manhattan only	2	1	173	3	1.203972794	-3.793239479	1.203972794	0	2	1.749199855	-3.493134877	1.504077397	1	148	64
ENV12 manhattan only	2	1	174	3	1.99243016	-3.457749542	1.299282993	1.3333333	3	2.140066163	-3.252955139	1.504077397	1.3333333	116.4	56
ENV12 manhattan only	2	1	175	3	1.466337061	-3.435970356	1.466337061	0	3	1.386294361	-3.516013056	1.386294361	0	134.6	58
ENV12 manhattan only	2	1	176	3	2.014903021	-2.841581599	1.763588587	0.6666667	3	2.302585093	-2.407945609	2.197224577	2	100	58
ENV12 manhattan only	2	1	177	3	2.335374913	-2.29041835	1.969440651	1.6666667	2	2.327277706	-2.119792837	2.140066163	3	70.8	58
ENV12 manhattan only	2	1	178	3	1.609437912	-3.117949906	1.609437912	0	3	1.945910149	-3.022639726	1.704748092	0.3333333	113	58
ENV12 manhattan only	2	1	179	3	2.382627798	-3.113811562	2.014903021	0.6666667	3	1.945910149	-3.309556133	1.819158449	0.6666667	168.8	58
ENV12 manhattan only	2	1	180	3	1.203972794	-3.364533407	1.203972794	0.3333333	3	1.673976427	-3.028061154	1.540445048	1.6666667	96.4	58
ENV12 manhattan only	2	1	181	3	1.673976427	-3.545915957	1.540445048	0.6666667	3	1.99243016	-3.240534319	1.845826685	1	161.8	68
ENV12 manhattan only	2	1	182	3	2.079441542	-2.74727092	1.845826685	1.3333333	3	2.512305621	-2.600667445	1.99243016	2.6666667	98.8	68
ENV12 manhattan only	2	1	183	3	1.819158449	-3.00982603	1.642227742	1	3	1.845826685	-2.806227087	1.845826685	1.3333333	104.8	58
ENV12 manhattan only	2	1	184	3	0.847297846	-3.645822836	0.847297846	0	3	1.734601061	-2.758519621	1.734601061	1	89.4	68
ENV12 manhattan only	2	1	185	3	1.098612289	-3.401197382	1.098612289	0.6666667	3	1.299282993	-3.200526677	1.299282993	0.6666667	90	68
ENV12 manhattan only	2	1	186	3	1.673976427	-3.610917913	1.098612289	0.6666667	3	1.734601061	-2.97492914	1.734601061	0.6666667	111	56
ENV12 manhattan only	2	1	187	3	1.89711999	-2.773837937	1.89711999	0.6666667	3	2.058388128	-2.612569798	2.058388128	0.6666667	106.8	58
ENV12 manhattan only	2	1	188	3	1.642227742	-2.890371751	1.642227742	0	3	1.386294361	-3.146305132	1.386294361	0	93	51
ENV12 manhattan only	2	1	189	3	1.427116364	-3.147594615	1.427116364	0	3	1.673976427	-2.900734551	1.673976427	0.3333333	97	64
ENV12 manhattan only	2	1	190	3	1.609437912	-2.977568303	1.609437912	0	3	2.48490665	-2.102099566	2.48490665	2.3333333	98.2	64
ENV12 manhattan only	2	1	191	3	2.036881932	-2.82602645	2.036881932	1	3	2.813410719	-2.09031966	2.772588722	3.6666667	129.4	75
ENV12 manhattan only	2	1	192	3	0.847297846	-3.632309117	0.847297846	0	3	2.159484253	-2.442725031	2.036881932	1.6666667	88.2	64
ENV12 manhattan only	2	1	193	3	2.427748233	-2.237575876	2.427748233	2	3	2.730029106	-2.628442177	2.036881932	3.6666667	106.2	64
ENV12 manhattan only	2	1	194	3	1.89711999	-2.901970889	1.89711999	0	3	2.871679627	-2.314184229	2.48490665	2	121.4	58
ENV12 manhattan only	2	1	195	3	1.791759469	-2.833213344	1.791759469	1	3	1.99243016	-2.632542653	1.99243016	1.6666667	102	68
ENV12 manhattan only	2	1	196	3	1.427116364	-3.19589374	1.427116364	0.3333333	3	1.041453863	-3.581556241	1.041453863	0.3333333	101.8	58
ENV12 manhattan only	2	1	197	3	1.540445048	-3.256475782	1.15267952	0.6666667	3	1.945910149	-2.563328617	1.845826685	2	82.2	58
ENV12 manhattan only	2	1	198	3	2.036881932	-2.928755997	2.036881932	0	3	1.704748092	-3.260889836	1.704748092	0	143.4	56
ENV12 manhattan only	2	1	199	3	3.091042453	-2.084147431	2.871679627	1.3333333	2	2.251291799	-2.704535259	2.251291799	0	142	56
ENV12 manhattan only	2	1	200	3	0.916290732	-3.726175239	0.916290732	0	2	1.504077397	-3.138388574	1.504077397	1	103.8	64
ENV12 manhattan only	2	1	201	3	1.673976427	-3.115735066	1.386294361	0.6666667	3	1.99243016	-2.509599267	1.99243016	1.3333333	90.2	64
ENV12 manhattan only	2	1	202	3	1.642227742	-3.414442608	1.098612289	0.6666667	3	2.178532441	-2.972609849	1.540445048	2	91.2	51
ENV12 manhattan only	2	1	203	3	0.980829266	-3.657775697	0.980829266	0	3	1.734601061	-3.098159914	1.540445048	0.3333333	103.4	64
ENV12 manhattan only	2	1	204	3	.	.	.	.	.	.	.	.	.	102.5	68
ENV12 manhattan only	2	1	205	3	1.386294361	-3.337547355	1.386294361	0.6666667	3	1.466337061	-3.257504655	1.466337061	0.6666667	112.6	68
ENV12 manhattan only	2	1	206	3	1.540445048	-3.178053821	1.299282993	0.6666667	3	1.466337061	-3.178053821	1.299282993	1	88	68
ENV12 manhattan only	2	1	207	3	1.734601061	-3.009212428	1.540445048	0.3333333	3	0.847297846	-3.70235963	0.847297846	0	94.6	68
ENV12 manhattan only	2	1	208	3	2.100060833	-2.580216834	1.921812593	0.6666667	3	1.343734738	-3.158294689	1.343734738	0	90.2	56
ENV12 manhattan only	2	1	209	3	1.386294361	-3.518980405	0.980829266	0.3333333	3	2.159484253	-2.462927739	2.036881932	1.6666667	90	56
ENV12 manhattan only	2	1	210	3	1.386294361	-3.351656936	1.386294361	0	3	1.386294361	-3.351656936	1.386294361	0	114.2	68
ENV12 manhattan only	2	1	211	3	0.980829266	-3.512291417	0.980829266	0	3	0.980829266	-3.512291417	0.980829266	0.3333333	89.4	64
ENV12 manhattan only	2	1	212	3	2.367123617	-3.087207363	1.845826685	1.6666667	3	1.763588587	-3.169445462	1.763588587	0.3333333	138.8	58
ENV12 manhattan only	2	1	213	3	2.159484253	-2.816383035	1.969440651	0.6666667	3	2.120263532	-2.665560153	2.120263532	0.6666667	119.8	58
ENV12 manhattan only	2	1	214	3	1.252762968	-3.605497845	1.252762968	0	3	2.120263532	-2.912350665	1.945910149	0.3333333	128.8	58
ENV12 manhattan only	2	1	215	3	1.704748092	-3.077731109	1.704748092	0.3333333	3	2.197224577	-2.724091073	2.058388128	1.3333333	119.4	56
ENV12 manhattan only	2	1	216	3	1.466337061	-3.072693322	1.466337061	0	3	1.819158449	-2.719871935	1.819158449	0	93.6	64
ENV12 manhattan only	2	1	217	3	1.540445048	-3.046561167	1.540445048	0.6666667	3	1.673976427	-3.200711854	1.386294361	0.3333333	98.2	75
ENV12 manhattan only	2	1	218	3	2.319114398	-2.449873873	2.319114398	2	3	1.540445048	-3.228543223	1.540445048	0.6666667	117.8	87
ENV12 manhattan only	2	1	219	3	2.159484253	-2.199785394	2.159484253	1.3333333	3	2.335374913	-2.023894735	2.335374913	1	78.2	68
ENV12 manhattan only	2	1	220	3	1.609437912	-3.333632062	1.609437912	0	3	1.673976427	-3.269093547	1.673976427	0	140.2	64
ENV12 manhattan only	2	1	221	3	1.791759469	-3.000293291	1.763588587	0.3333333	3	1.791759469	-3.08990545	1.673976427	1	117.2	64
ENV12 manhattan only	2	1	222	3	1.299282993	-3.415638057	1.299282993	0	3	1.871802177	-3.072693308	1.642227742	0.6666667	111.6	58
ENV12 manhattan only	2	1	223	3	2.251291799	-2.552729246	2.251291799	1.3333333	3	1.89711999	-2.906901055	1.89711999	1	122	58
ENV12 manhattan only	2	1	224	3	2.327277706	-2.556630831	1.871802177	1	3	1.343734738	-3.084698269	1.343734738	0.6666667	83.8	51
ENV12 manhattan only	2	1	225	3	1.427116364	-3.216438082	1.343734738	0.3333333	3	1.921812593	-2.950734908	1.609437912	0.6666667	95.6	51
ENV12 manhattan only	2	1	226	3	1.845826685	-2.929929801	1.845826685	0	3	1.819158449	-2.956598038	1.819158449	0.6666667	118.6	64
ENV12 manhattan only	2	1	227	3	0.693147181	-3.795489189	0.693147181	0	3	1.673976427	-2.948191322	1.540445048	1	89	56
ENV12 manhattan only	2	1	228	3	2.079441542	-2.582108978	2.079441542	0.3333333	3	1.299282993	-3.362267526	1.299282993	0	105.8	64
ENV12 manhattan only	2	1	229	3	0.980829266	-3.66740041	0.980829266	0	3	1.791759469	-2.856470206	1.791759469	2	104.4	68
ENV12 manhattan only	2	1	230	3	1.99243016	-2.699593496	1.845826685	1.6666667	3	2.427748233	-2.178296564	2.367123617	3	94.2	64
ENV12 manhattan only	2	1	231	3	2.427748233	-2.278171856	2.427748233	0	1	1.945910149	-2.76000994	1.945910149	1	110.6	68
ENV12 manhattan only	2	1	232	3	2.96183072	-2.285708794	2.793208007	3.3333333	1	1.609437912	-3.469478889	1.609437912	1	160.6	64
ENV12 manhattan only	2	1	233	3	1.299282993	-3.511274022	1.299282993	0	3	1.098612289	-3.711944727	1.098612289	0	122.8	56
ENV12 manhattan only	2	1	234	3	1.386294361	-3.604138226	1.386294361	0	3	1.673976427	-3.691149594	1.299282993	0.3333333	147	64
ENV12 manhattan only	2	1	235	3	1.427116364	-3.552372201	1.427116364	0.3333333	2	1.558144618	-3.421343947	1.558144618	0.5	145.4	56
ENV12 manhattan only	2	1	236	3	2.367123617	-2.873564636	2.367123617	0	3	2.268683545	-2.972004709	2.268683545	0	188.8	68
ENV12 manhattan only	2	1	237	3	1.845826685	-2.860093404	1.845826685	1.3333333	3	1.99243016	-2.713489929	1.99243016	1.6666667	110.6	68
ENV12 manhattan only	2	1	238	3	2.456735776	-2.038619544	2.456735776	1.6666667	3	2.456735776	-2.038619544	2.456735776	2	89.6	68
ENV12 manhattan only	2	1	239	3	1.466337061	-2.971597206	1.466337061	0.6666667	3	2.590267163	-1.847667104	2.590267163	2.6666667	84.6	56
ENV12 manhattan only	2	1	240	3	0.773189904	-3.878863868	0.773189904	0	3	1.466337061	-3.185716711	1.466337061	0.6666667	104.8	58
ENV12 manhattan only	2	1	241	3	2.268683545	-2.836049073	2.268683545	0.3333333	3	2.367123617	-2.737609	2.367123617	0.6666667	164.8	68
ENV12 manhattan only	2	1	242	3	1.89711999	-3.26994909	1.89711999	0.3333333	3	1.609437912	-3.557631168	1.609437912	0	175.4	68
ENV12 manhattan only	2	1	243	3	1.466337061	-3.37942359	1.466337061	0	3	1.791759469	-3.054001182	1.791759469	0.3333333	127.2	68
ENV12 manhattan only	2	1	244	3	1.845826685	-3.226844	1.845826685	0.6666667	2	1.945910149	-3.126760536	1.945910149	1	159.6	75
ENV12 manhattan only	2	1	245	3	1.15267952	-3.384211825	1.15267952	0.3333333	3	2.079441542	-2.457449804	2.079441542	2	93.4	56
ENV12 manhattan only	2	1	246	3	1.945910149	-3.006846743	1.734601061	0.3333333	3	2.079441542	-2.726544784	2.014903021	1.3333333	114.6	56
ENV12 manhattan only	2	1	247	3	1.575536354	-3.250374483	1.299282993	0.6666667	3	2.178532441	-2.580216825	1.969440651	2	94.6	64
ENV12 manhattan only	2	1	248	3	1.466337061	-3.221334346	1.466337061	0.6666667	3	1.845826685	-2.895911938	1.791759469	1.6666667	108.6	75
ENV12 manhattan only	2	1	249	3	1.386294361	-3.829727763	1.386294361	0	3	2.079441542	-3.136580582	2.079441542	0.3333333	184.2	68
ENV12 manhattan only	2	1	250	3	2.397895273	-2.501435952	2.302585093	1.3333333	3	2.96183072	-2.213753882	2.590267163	2	122	56
ENV12 manhattan only	2	1	251	3	2.159484253	-2.951615388	1.845826685	0.3333333	2	1.386294361	-3.411147713	1.386294361	0	121.2	56
ENV12 manhattan only	2	1	252	3	1.734601061	-3.260291921	1.540445048	0.6666667	3	1.791759469	-3.0089775	1.791759469	0.3333333	121.6	56
ENV12 manhattan only	2	1	253	3	2.036881932	-3.161246712	1.791759469	0.6666667	3	2.708050201	-2.414032308	2.538973874	3	141.6	56
ENV12 manhattan only	2	1	254	3	2.197224577	-2.54072672	2.197224577	2	3	1.99243016	-2.745521137	1.99243016	1.3333333	114.2	56
ENV12 manhattan only	2	1	255	3	1.89711999	-3.437529306	1.89711999	0	3	2.159484253	-3.255207754	2.079441542	0.3333333	207.4	75
ENV12 manhattan only	2	1	256	3	1.466337061	-3.319884026	1.252762968	0.3333333	3	0.980829266	-3.591817729	0.980829266	0.3333333	96.8	51
ENV12 manhattan only	2	1	257	3	1.386294361	-3.356897123	1.386294361	0.3333333	3	1.673976427	-3.202746436	1.540445048	1	114.8	64
ENV12 manhattan only	2	1	258	3	1.098612289	-3.371882994	1.098612289	0	3	2.036881932	-2.433613351	2.036881932	1	87.4	68
ENV12 manhattan only	2	1	259	3	0.847297846	-4.026371593	0.847297846	0	3	1.098612289	-3.77505715	1.098612289	0	130.8	64
ENV12 manhattan only	2	1	260	3	1.540445048	-2.851531917	1.540445048	0.6666667	3	1.673976427	-2.718000538	1.673976427	0.6666667	80.8	64
ENV12 manhattan only	2	1	261	3	1.343734738	-3.33220451	1.252762968	0.3333333	3	1.098612289	-3.48635519	1.098612289	0	98	51
ENV12 manhattan only	2	1	262	3	2.251291799	-2.886661178	1.791759469	1.5	3	2.397895273	-2.685990488	1.99243016	2.3333333	107.6	51
ENV12 manhattan only	2	1	263	3	1.945910149	-3.561046083	1.098612289	1.6666667	2	1.909542505	-2.827076908	1.832581464	1.5	105.6	56
ENV12 manhattan only	2	1	264	3	1.819158449	-3.116753299	1.819158449	1	3	2.412933153	-2.899029816	2.036881932	1.6666667	139.2	56
ENV12 manhattan only	2	1	265	3	0.847297846	-3.727413132	0.847297846	0	3	1.845826685	-2.728884293	1.845826685	1	97	75
ENV12 manhattan only	2	1	266	3	2.512305621	-2.847232265	2.302585093	0	3	2.268683545	-2.881133813	2.268683545	0	172.4	56
ENV12 manhattan only	2	1	267	3	1.734601061	-2.72900556	1.734601061	0.6666667	3	1.89711999	-2.566486632	1.89711999	1.3333333	86.8	64
ENV12 manhattan only	2	1	268	3	1.791759469	-3.297422902	1.540445048	1	2	2.583997552	-2.640643373	2.197224577	2.5	126.2	51
ENV12 manhattan only	2	1	269	3	2.456735776	-2.438114485	2.456735776	0	3	2.197224577	-2.697625684	2.197224577	0	133.6	58
ENV12 manhattan only	2	1	270	3	1.791759469	-2.801338136	1.791759469	1.3333333	2	2.351375257	-2.241722348	2.351375257	3	98.8	58
ENV12 manhattan only	2	1	271	3	2.55204595	-2.242090335	2.55204595	0.6666667	3	1.845826685	-2.9483096	1.845826685	0.6666667	120.8	64
ENV12 manhattan only	2	1	272	3	2.100060833	-3.06207701	2.087740349	0	3	2.251291799	-2.89852556	2.251291799	0	172.4	58
ENV12 manhattan only	2	1	273	3	1.871802177	-2.935492193	1.871802177	0	3	1.098612289	-3.708682081	1.098612289	0	122.4	58
ENV12 manhattan only	2	1	274	3	1.609437912	-3.375537635	1.609437912	1	3	2.036881932	-2.948093616	2.036881932	1.6666667	146.2	64
ENV12 manhattan only	2	1	275	3	0.980829266	-4.048300611	0.980829266	0	3	1.945910149	-3.083219728	1.945910149	1.3333333	152.8	68
ENV12 manhattan only	2	1	276	3	0.693147181	-3.493472658	0.693147181	0	.	.	.	.	.	65.8	68
ENV12 manhattan only	2	1	277	3	2.674148649	-2.402973267	2.525728644	0.6666667	3	1.845826685	-3.584967173	1.343734738	1	138.2	58
ENV12 manhattan only	2	1	278	3	1.427116364	-3.531523635	1.427116364	0	3	1.791759469	-3.16688053	1.791759469	0.6666667	142.4	58
ENV12 manhattan only	2	1	279	3	1.734601061	-3.635478687	1.203972794	0.3333333	3	1.704748092	-3.263915128	1.575536354	0.3333333	126.4	68
ENV12 manhattan only	2	1	280	3	0.980829266	-3.464172168	0.980829266	0.3333333	3	0.693147181	-3.751854253	0.693147181	0	85.2	58
ENV12 manhattan only	2	1	281	3	2.412933153	-2.819977344	2.140066163	0.6666667	3	3.044522438	-2.230014402	2.730029106	2	142.6	51
ENV12 manhattan only	2	1	282	3	2.335374913	-2.484906643	1.540445048	2.3333333	3	1.386294361	-2.63905733	1.386294361	1	56	51
ENV12 manhattan only	2	1	283	3	1.427116364	-3.41663319	1.098612289	0.6666667	3	2.036881932	-2.618125489	1.89711999	2	91.4	68
ENV12 manhattan only	2	1	284	3	2.302585093	-2.56591044	1.673976427	1.6666667	3	2.159484253	-2.080402614	2.159484253	2	69.4	56
ENV12 manhattan only	2	1	285	3	1.386294361	-3.333988632	1.386294361	0.3333333	3	1.673976427	-3.110845081	1.609437912	0.3333333	112.2	64
ENV12 manhattan only	2	1	286	3	1.343734738	-3.277308797	1.343734738	0	3	2.456735776	-2.238415738	2.382627798	2	101.6	51
ENV12 manhattan only	2	1	287	3	0.847297846	-3.761864361	0.847297846	0	3	1.386294361	-3.222867846	1.386294361	0.3333333	100.4	68
ENV12 manhattan only	2	1	288	3	0.980829266	-3.585600092	0.980829266	0	3	1.203972794	-3.362456563	1.203972794	0	96.2	68
ENV12 manhattan only	2	1	289	3	1.343734738	-3.495716744	1.343734738	0.3333333	3	1.466337061	-3.373114421	1.466337061	0.3333333	126.4	56
ENV12 manhattan only	2	1	290	3	1.203972794	-3.192942453	1.203972794	0	3	1.386294361	-3.010620886	1.386294361	0.3333333	81.2	68
ENV12 manhattan only	2	1	291	3	0.606135785	-3.85516403	0.606135785	0	3	0.693147181	-3.768152635	0.693147181	0	86.6	64
ENV12 manhattan only	2	1	292	3	0.847297846	-3.733579647	0.847297846	0	3	0.693147181	-3.887730313	0.693147181	0	97.6	64
ENV12 manhattan only	2	1	293	3	0.847297846	-3.708682096	0.847297846	0	3	1.791759469	-2.764220473	1.791759469	0.3333333	95.2	68
ENV12 manhattan only	2	1	294	3	0.693147181	-3.555348061	0.693147181	0	3	1.098612289	-3.149882953	1.098612289	0	70	64
ENV12 manhattan only	2	1	295	3	1.386294361	-3.222867846	1.386294361	0	3	1.386294361	-3.222867846	1.386294361	0	100.4	68
ENV12 manhattan only	2	1	296	3	0.693147181	-3.624340933	0.693147181	0	3	1.203972794	-3.113515319	1.203972794	0.3333333	75	64
ENV12 manhattan only	2	1	297	3	0.847297846	-3.585897075	0.847297846	0	3	1.466337061	-2.96685786	1.466337061	0.3333333	84.2	64
ENV12 manhattan only	2	1	298	3	1.945910149	-2.7287861	1.945910149	0.3333333	3	1.845826685	-3.208359188	1.466337061	0	107.2	51
ENV12 manhattan only	2	1	299	3	1.098612289	-4.181541107	1.098612289	0	3	1.540445048	-3.739708348	1.540445048	0	196.4	68
ENV12 manhattan only	2	1	300	3	1.299282993	-3.478158414	1.299282993	0	.	.	.	.	.	118.8	68
ENV12 manhattan only	2	2	1	3	1.673976427	-3.275256158	1.386294361	0.3333333	3	0.980829266	-3.680721254	0.980829266	0	105.8	68
ENV12 manhattan only	2	2	2	3	1.203972794	-3.449987556	1.203972794	0	3	1.763588587	-2.890371764	1.763588587	1	105	51
ENV12 manhattan only	2	2	3	3	1.734601061	-2.79368808	1.734601061	1	3	1.466337061	-3.061952081	1.466337061	0.3333333	92.6	64
ENV12 manhattan only	2	2	4	3	1.299282993	-3.362267526	1.299282993	0	3	1.203972794	-3.457577725	1.203972794	0	105.8	56
ENV12 manhattan only	2	2	5	3	0.980829266	-3.744787074	0.980829266	0	3	1.791759469	-3.150079985	1.575536354	1	112.8	64
ENV12 manhattan only	2	2	6	3	1.575536354	-3.253161295	1.427116364	1	3	1.427116364	-3.33654292	1.343734738	0.6666667	107.8	56
ENV12 manhattan only	2	2	7	3	1.386294361	-3.16758253	1.386294361	1	3	1.609437912	-2.944438979	1.609437912	0.6666667	95	64
ENV12 manhattan only	2	2	8	2	1.704748092	-3.019093623	1.704748092	1	3	2.538973874	-2.932082246	1.791759469	1.6666667	112.6	51
ENV12 manhattan only	2	2	9	3	1.386294361	-3.406184923	1.386294361	0.3333333	3	1.642227742	-3.150251543	1.642227742	0.6666667	120.6	64
ENV12 manhattan only	2	2	10	3	0.693147181	-4.014579594	0.693147181	0	3	1.466337061	-3.241389713	1.466337061	0.3333333	110.8	68
ENV12 manhattan only	2	2	11	3	1.203972794	-3.693867006	1.203972794	0	3	1.386294361	-3.511545439	1.386294361	0.3333333	134	64
ENV12 manhattan only	2	2	12	3	1.673976427	-3.165475054	1.673976427	0	3	2.233592218	-3.047692012	1.791759469	1.3333333	126.4	64
ENV12 manhattan only	2	2	13	3	1.098612289	-3.661850782	1.098612289	0	3	1.575536354	-3.416728332	1.343734738	1	116.8	64
ENV12 manhattan only	2	2	14	3	1.098612289	-3.555348061	1.098612289	0	3	1.609437912	-3.354677357	1.299282993	0.6666667	105	64
ENV12 manhattan only	2	2	15	3	1.540445048	-3.122994046	1.540445048	0.6666667	3	1.386294361	-3.277144733	1.386294361	1	106	51
ENV12 manhattan only	2	2	16	3	1.673976427	-3.702227478	1.673976427	0.3333333	3	2.197224577	-3.178979328	2.197224577	0	216.2	58
ENV12 manhattan only	2	2	17	.	.	.	.	.	.	.	.	.	.	161.6	58
ENV12 manhattan only	2	2	18	3	2.159484253	-3.087539819	2.159484253	0.3333333	3	1.921812593	-3.401197387	1.845826685	0.3333333	190	58
ENV12 manhattan only	2	2	19	3	1.299282993	-3.367922584	1.299282993	0	3	1.299282993	-3.367922584	1.299282993	0.3333333	106.4	68
ENV12 manhattan only	2	2	20	3	2.772588722	-2.494165978	2.662587825	1	3	2.335374913	-3.03649027	2.120263532	1	173.6	64
ENV12 manhattan only	2	2	21	3	2.538973874	-3.192238469	2.233592218	0.3333333	3	2.61495978	-2.810870906	2.61495978	0.3333333	227.2	68
ENV12 manhattan only	2	2	22	3	1.575536354	-4.013956974	1.575536354	0	3	1.945910149	-3.980055416	1.609437912	0.6666667	267.6	56
ENV12 manhattan only	2	2	23	3	1.89711999	-3.005187427	1.89711999	0.3333333	3	2.367123617	-2.5351838	2.367123617	0.3333333	134.6	68
ENV12 manhattan only	2	2	24	3	2.197224577	-2.471858934	2.197224577	0.3333333	3	2.397895273	-2.271188239	2.397895273	0	106.6	68
ENV12 manhattan only	2	2	25	3	1.791759469	-3.19047635	1.791759469	0.3333333	3	2.367123617	-2.861972287	2.120263532	.	145.8	93
ENV12 manhattan only	2	2	26	1	2.833213344	-2.7631695	2.079441542	3	3	2.61495978	-2.303637168	2.538973874	2	126.8	64
ENV12 manhattan only	2	2	27	3	1.203972794	-3.217274554	1.203972794	0	3	1.791759469	-2.954910287	1.466337061	0.6666667	83.2	64
ENV12 manhattan only	2	2	28	3	2.995732274	-2.519710572	2.772588722	1	3	2.61495978	-2.677339514	2.61495978	0.6666667	198.8	64
ENV12 manhattan only	2	2	29	3	0.693147181	-3.981549068	0.693147181	0	3	1.386294361	-3.288401888	1.386294361	0	107.2	75
ENV12 manhattan only	2	2	30	3	0.980829266	-3.583518926	0.980829266	0.3333333	3	1.734601061	-2.954910279	1.609437912	1	96	68
ENV12 manhattan only	2	2	31	3	1.845826685	-3.041510393	1.845826685	0	3	1.734601061	-3.152736016	1.734601061	0	132.6	56
ENV12 manhattan only	2	2	32	2	0.916290732	-3.440418095	0.916290732	0	3	0.847297846	-3.509410981	0.847297846	0	78	64
ENV12 manhattan only	2	2	33	3	1.540445048	-3.165475041	1.540445048	0.6666667	3	2.036881932	-2.860093404	1.845826685	0.6666667	110.6	75
ENV12 manhattan only	2	2	34	3	1.466337061	-3.269025609	1.252762968	0.6666667	3	1.098612289	-3.423176288	1.098612289	0	92	51
ENV12 manhattan only	2	2	35	3	1.098612289	-3.70047859	1.098612289	0	3	1.466337061	-3.332753818	1.466337061	1	121.4	64
ENV12 manhattan only	2	2	36	3	1.734601061	-3.216991692	1.734601061	0.3333333	3	2.079441542	-3.447515357	1.504077397	1.3333333	141.4	64
ENV12 manhattan only	2	2	37	3	0.980829266	-3.344627018	0.980829266	0	3	2.335374913	-2.205192751	2.120263532	2.6666667	75.6	75
ENV12 manhattan only	2	2	38	3	0.847297846	-3.763854412	0.847297846	0	3	1.540445048	-3.07070721	1.540445048	1	100.6	58
ENV12 manhattan only	2	2	39	3	0.847297846	-4.023308803	0.847297846	0	2	0.916290732	-3.954315918	0.916290732	0	130.4	56
ENV12 manhattan only	2	2	40	3	0.980829266	-3.712351798	0.980829266	0	3	1.845826685	-2.847354378	1.845826685	1.3333333	109.2	64
ENV12 manhattan only	2	2	41	3	0.287682047	-4.530985313	0.287682047	0	3	0.693147181	-4.12552018	0.693147181	0	123.8	64
ENV12 manhattan only	2	2	42	3	1.098612289	-3.510549919	1.098612289	0	3	1.098612289	-3.510549919	1.098612289	0	100.4	56
ENV12 manhattan only	2	2	43	2	1.098612289	-3.423176288	1.098612289	0.5	2	0.916290732	-3.605497845	0.916290732	0	92	68
ENV12 manhattan only	2	2	44	3	1.203972794	-3.442339335	1.203972794	0	3	0.510825644	-4.135486486	0.510825644	0	104.2	64
ENV12 manhattan only	2	2	45	.	.	.	.	.	3	1.203972794	-3.543853682	1.098612289	0.3333333	103.8	64
ENV12 manhattan only	2	2	46	3	0.980829266	-3.819907704	0.980829266	0	3	1.203972794	-3.596764175	1.203972794	0	121.6	93
ENV12 manhattan only	2	2	47	3	1.386294361	-3.440418086	1.299282993	0.6666667	3	1.734601061	-3.005100018	1.734601061	1.6666667	114.4	58
ENV12 manhattan only	2	2	48	3	0.693147181	-3.883623531	0.693147181	0	.	.	.	.	.	97.2	51
ENV12 manhattan only	2	2	49	3	1.098612289	-3.490428515	1.098612289	0	2	0.693147181	-3.895893623	0.693147181	0	98.4	56
ENV12 manhattan only	2	2	50	3	1.203972794	-3.422958883	1.203972794	0.3333333	2	1.504077397	-3.122854281	1.504077397	0	102.2	64
ENV12 manhattan only	2	2	51	3	0.693147181	-3.964615456	0.693147181	0	3	0.693147181	-3.964615456	0.693147181	0	105.4	51
ENV12 manhattan only	2	2	52	3	0.693147181	-3.879499814	0.693147181	0	3	1.466337061	-3.186352633	1.386294361	1	96.8	51
ENV12 manhattan only	2	2	53	3	1.845826685	-3.004639857	1.845826685	0.6666667	3	1.734601061	-3.115865481	1.734601061	1	127.8	51
ENV12 manhattan only	2	2	54	3	1.252762968	-3.565904392	1.252762968	0	3	1.609437912	-3.209229448	1.609437912	0	123.8	64
ENV12 manhattan only	2	2	55	3	1.673976427	-3.533819261	1.299282993	0.6666667	3	1.673976427	-3.366765193	1.466337061	0.3333333	125.6	64
ENV12 manhattan only	2	2	56	3	2.525728644	-2.253394849	2.525728644	2.6666667	3	2.120263532	-2.987364024	1.791759469	2	119	64
ENV12 manhattan only	2	2	57	3	1.540445048	-2.923161574	1.540445048	0.6666667	3	1.734601061	-2.72900556	1.734601061	1.6666667	86.8	64
ENV12 manhattan only	2	2	58	3	2.397895273	-2.350509081	2.397895273	0	3	1.734601061	-3.013803293	1.734601061	0	115.4	64
ENV12 manhattan only	2	2	59	3	2.63905733	-2.868710261	2.63905733	0	3	2.772588722	-2.735178868	2.772588722	0	246.6	64
ENV12 manhattan only	2	2	60	2	1.609437912	-3.679838709	1.609437912	0	2	2.351375257	-2.937901365	2.351375257	0	198.2	51
ENV12 manhattan only	2	2	61	.	.	.	.	.	.	.	.	.	.	235.4	64
ENV12 manhattan only	2	2	62	3	1.386294361	-2.917770732	1.386294361	0	3	1.540445048	-2.763620045	1.540445048	1	74	64
ENV12 manhattan only	2	2	63	3	0.847297846	-3.821785666	0.847297846	0	3	1.299282993	-3.369800519	1.299282993	0.3333333	106.6	58
ENV12 manhattan only	2	2	64	3	0.773189904	-3.983842632	0.773189904	0	3	1.203972794	-3.553059741	1.203972794	0	116.4	64
ENV12 manhattan only	2	2	65	3	1.299282993	-3.447386755	1.299282993	0.3333333	3	1.791759469	-3.137231836	1.609437912	1.6666667	115.2	64
ENV12 manhattan only	2	2	66	3	0.510825644	-4.09234254	0.510825644	0	3	1.466337061	-3.136831122	1.466337061	1.3333333	99.8	68
ENV12 manhattan only	2	2	67	3	2.233592218	-2.865053953	2.233592218	0	3	2.63905733	-2.700750899	2.397895273	1	163.8	46
ENV12 manhattan only	2	2	68	3	1.734601061	-3.149714866	1.734601061	0.6666667	3	1.89711999	-3.274878015	1.609437912	0.6666667	132.2	64
ENV12 manhattan only	2	2	69	3	1.098612289	-3.660136985	1.098612289	0	3	1.098612289	-3.660136985	1.098612289	0	116.6	68
ENV12 manhattan only	2	2	70	3	3.16406759	-2.545125506	2.268683545	1	3	2.564949357	-2.616584474	2.197224577	0.6666667	123.2	58
ENV12 manhattan only	2	2	71	3	1.299282993	-3.380994665	1.299282993	0	3	0.980829266	-3.699448393	0.980829266	0	107.8	64
ENV12 manhattan only	2	2	72	3	1.203972794	-3.772760948	1.203972794	0	3	1.299282993	-3.677450749	1.299282993	0	145	51
ENV12 manhattan only	2	2	73	3	2.96183072	-2.314241037	2.96183072	1.3333333	3	2.397895273	-2.878176485	2.397895273	0	195.6	75
ENV12 manhattan only	2	2	74	3	1.845826685	-3.52282487	1.609437912	0.3333333	3	2.456735776	-3.01199925	2.120263532	0.6666667	169.4	64
ENV12 manhattan only	2	2	75	3	1.845826685	-3.394861568	1.845826685	0	3	1.734601061	-3.506087192	1.734601061	0	188.8	58
ENV12 manhattan only	2	2	76	3	1.540445048	-2.985681931	1.540445048	1	3	1.203972794	-3.322154184	1.203972794	0	92.4	75
ENV12 manhattan only	2	2	77	3	1.845826685	-3.007764859	1.845826685	4	3	2.367123617	-2.956471555	1.89711999	1.3333333	128.2	68
ENV12 manhattan only	2	2	78	3	1.466337061	-2.851151052	1.466337061	0.6666667	3	0.693147181	-3.624340933	0.693147181	0	75	68
ENV12 manhattan only	2	2	79	3	0.980829266	-3.413619889	0.980829266	0	3	0	-4.394449155	0	0	81	64
ENV12 manhattan only	2	2	80	3	0.916290732	-3.62912945	0.916290732	0	3	0.980829266	-3.564590916	0.980829266	0	94.2	64
ENV12 manhattan only	2	2	81	3	0.847297846	-3.472853385	0.847297846	0	3	1.791759469	-3.020868238	1.299282993	1.3333333	75.2	68
ENV12 manhattan only	2	2	82	3	1.673976427	-2.752067093	1.673976427	0.6666667	3	2.319114398	-2.106929122	2.319114398	2.6666667	83.6	64
ENV12 manhattan only	2	2	83	3	1.15267952	-3.562241529	1.15267952	0	3	1.791759469	-2.923161581	1.791759469	1.6666667	111.6	68
ENV12 manhattan only	2	2	84	3	1.299282993	-3.339321969	1.299282993	0.3333333	3	1.540445048	-3.098159914	1.540445048	1	103.4	68
ENV12 manhattan only	2	2	85	3	0.980829266	-3.60617695	0.980829266	0	3	1.673976427	-3.046561167	1.540445048	1.6666667	98.2	64
ENV12 manhattan only	2	2	86	3	1.99243016	-2.791722681	1.99243016	1.6666667	3	2.233592218	-2.550560624	2.233592218	.	119.6	68
ENV12 manhattan only	2	2	87	3	2.197224577	-3.660136985	2.197224577	0	3	1.845826685	-4.122760501	1.734601061	1	349.8	75
ENV12 manhattan only	2	2	88	3	0.980829266	-3.612268339	0.980829266	0	3	1.540445048	-3.052652557	1.540445048	0.6666667	98.8	64
ENV12 manhattan only	2	2	89	3	0.980829266	-3.74301245	0.980829266	0	2	1.252762968	-3.471078747	1.252762968	0	112.6	64
ENV12 manhattan only	2	2	90	3	0.847297846	-3.632309117	0.847297846	0	3	1.673976427	-2.805630536	1.673976427	1.6666667	88.2	75
ENV12 manhattan only	2	2	91	3	0.847297846	-3.509410981	0.847297846	0	3	1.386294361	-2.970414466	1.386294361	0.3333333	78	51
ENV12 manhattan only	2	2	92	3	1.609437912	-3.044522438	1.609437912	0.3333333	3	1.819158449	-2.834801901	1.819158449	0.6666667	105	51
ENV12 manhattan only	2	2	93	3	1.969440651	-2.796146256	1.969440651	0.6666667	3	2.079441542	-2.686145366	2.079441542	1.3333333	117.4	64
ENV12 manhattan only	2	2	94	3	1.466337061	-2.880062396	1.466337061	0.3333333	3	1.871802177	-2.47459728	1.871802177	.	77.2	64
ENV12 manhattan only	2	2	95	2	0.693147181	-3.666122467	0.693147181	0	3	1.299282993	-3.155296853	1.203972794	.	78.2	56
ENV12 manhattan only	2	2	96	3	1.575536354	-3.302709752	1.575536354	0.3333333	3	1.791759469	-3.086486637	1.791759469	0.3333333	131.4	64
ENV12 manhattan only	2	2	97	3	0.980829266	-3.676933371	0.980829266	0	2	0.916290732	-3.741471904	0.916290732	0	105.4	64
ENV12 manhattan only	2	2	98	3	1.819158449	-2.791993809	1.819158449	1.6666667	2	1.609437912	-3.358389289	1.252762968	1	100.6	68
ENV12 manhattan only	2	2	99	3	1.203972794	-3.421000019	1.203972794	0	3	2.302585093	-2.545531272	2.079441542	.	102	68
ENV12 manhattan only	2	2	100	3	0.847297846	-4.168656609	0.847297846	0	3	1.540445048	-3.475509407	1.540445048	0.3333333	150.8	58
ENV12 manhattan only	2	2	101	3	0.287682047	-4.446760474	0.287682047	0	3	0.510825644	-4.223616878	0.510825644	0	113.8	68
ENV12 manhattan only	2	2	102	3	1.540445048	-3.390369751	1.466337061	0.3333333	3	1.609437912	-3.470412451	1.386294361	0.3333333	128.6	75
ENV12 manhattan only	2	2	103	3	1.575536354	-3.282789151	1.386294361	0.6666667	3	1.734601061	-2.93448245	1.734601061	0.6666667	106.6	68
ENV12 manhattan only	2	2	104	.	.	.	.	.	.	.	.	.	.	99	64
ENV12 manhattan only	2	2	105	3	1.203972794	-3.678829128	1.203972794	0	3	1.343734738	-3.539067185	1.343734738	0.3333333	132	56
ENV12 manhattan only	2	2	106	3	1.504077397	-3.238678445	1.540445048	0	3	1.041453863	-3.73766963	1.041453863	0.3333333	119	51
ENV12 manhattan only	2	2	107	3	1.203972794	-3.657388797	1.203972794	0	3	0.693147181	-4.168214411	0.693147181	0	129.2	64
ENV12 manhattan only	2	2	108	3	1.845826685	-3.172776779	1.845826685	0	3	2.036881932	-2.981721532	2.036881932	0	151.2	64
ENV12 manhattan only	2	2	109	3	1.299282993	-3.450852963	1.299282993	0	3	0.773189904	-3.976946053	0.773189904	0	115.6	51
ENV12 manhattan only	2	2	110	3	1.386294361	-3.416085994	1.386294361	0	3	1.299282993	-3.503097362	1.299282993	0	121.8	64
ENV12 manhattan only	2	2	111	3	2.427748233	-2.317183895	2.427748233	0	3	2.036881932	-2.708050197	2.036881932	.	115	68
ENV12 manhattan only	2	2	112	3	2.302585093	-2.735366008	2.159484253	0	3	1.99243016	-2.902420101	1.99243016	0	133.6	46
ENV12 manhattan only	2	2	113	3	1.540445048	-3.327648685	1.299282993	0.3333333	3	2.302585093	-3.160594617	1.466337061	2	102.2	75
ENV12 manhattan only	2	2	114	2	2.079441542	-3.419364686	2.079441542	0	3	1.845826685	-3.652979542	1.845826685	0.3333333	244.4	64
ENV12 manhattan only	2	2	115	3	0.847297846	-3.33627785	0.847297846	0	3	2.036881932	-2.884292703	1.299282993	1.3333333	65.6	56
ENV12 manhattan only	2	2	116	2	0.693147181	-3.887730313	0.693147181	0	3	1.609437912	-2.971439581	1.609437912	1.3333333	97.6	64
ENV12 manhattan only	2	2	117	3	1.098612289	-4.089890212	1.098612289	0	3	1.466337061	-3.722165439	1.466337061	0	179.2	56
ENV12 manhattan only	2	2	118	3	1.540445048	-3.764847932	1.540445048	0	3	1.845826685	-3.459466295	1.845826685	0	201.4	64
ENV12 manhattan only	2	2	119	3	0.510825644	-3.997833642	0.510825644	0	3	0.847297846	-3.66136144	0.847297846	0	90.8	56
ENV12 manhattan only	2	2	120	3	1.299282993	-3.301879171	1.299282993	0	3	1.734601061	-2.991724252	1.609437912	0.6666667	99.6	64
ENV12 manhattan only	2	2	121	3	1.203972794	-3.341447387	1.203972794	0	3	1.203972794	-3.341447387	1.203972794	0	94.2	68
ENV12 manhattan only	2	2	122	3	0.847297846	-3.429368273	0.847297846	0	3	1.673976427	-2.810329058	1.466337061	1.3333333	72	56
ENV12 manhattan only	2	2	123	3	1.098612289	-3.341683254	1.098612289	0.3333333	3	1.427116364	-3.013179179	1.427116364	0.6666667	84.8	64
ENV12 manhattan only	2	2	124	3	0.510825644	-3.973306214	0.510825644	0	3	0.980829266	-3.503302592	0.980829266	0	88.6	56
ENV12 manhattan only	2	2	125	3	1.734601061	-3.04955178	1.734601061	0.6666667	3	1.734601061	-3.04955178	1.734601061	1.6666667	119.6	51
ENV12 manhattan only	2	2	126	3	1.203972794	-3.345684682	1.203972794	0.3333333	2	1.791759469	-2.940219564	1.609437912	1.5	94.6	56
ENV12 manhattan only	2	2	127	3	2.48490665	-2.852150545	2.079441542	1.6666667	3	2.590267163	-2.533696814	2.397895273	2.3333333	138.6	64
ENV12 manhattan only	2	2	128	3	1.99243016	-2.729633777	1.99243016	0.3333333	3	1.945910149	-2.776153788	1.945910149	0	112.4	68
ENV12 manhattan only	2	2	129	3	1.89711999	-2.861629284	1.89711999	0	3	2.100060833	-3.149311361	1.609437912	0.6666667	116.6	58
ENV12 manhattan only	2	2	130	3	1.540445048	-3.178053823	1.540445048	0	3	1.673976427	-3.044522444	1.673976427	0	112	56
ENV12 manhattan only	2	2	131	3	1.763588587	-3.465345208	1.673976427	0.6666667	3	1.969440651	-3.242201645	1.89711999	1	170.6	51
ENV12 manhattan only	2	2	132	3	0.847297846	-3.401197396	0.847297846	0	3	1.041453863	-3.207041379	1.041453863	0.3333333	70	68
ENV12 manhattan only	2	2	133	3	1.791759469	-3.226843985	1.299282993	0.3333333	3	1.89711999	-2.629006989	1.89711999	1.6666667	92.4	64
ENV12 manhattan only	2	2	134	3	1.89711999	-3.018471756	1.89711999	0	3	1.871802177	-3.306153833	1.609437912	1	136.4	75
ENV12 manhattan only	2	2	135	2	2.564949357	-2.018532789	2.397895273	3.5	3	1.945910149	-2.470517912	1.945910149	2	82.8	58
ENV12 manhattan only	2	2	136	3	1.386294361	-2.995732274	1.386294361	0.6666667	3	1.99243016	-2.708050207	1.673976427	1.6666667	80	68
ENV12 manhattan only	2	2	137	3	0.693147181	-3.346389145	0.693147181	0	3	1.098612289	-2.940924037	1.098612289	0	56.8	58
ENV12 manhattan only	2	2	138	3	1.945910149	-2.912350665	1.945910149	0	3	1.466337061	-3.391923753	1.466337061	0	128.8	58
ENV12 manhattan only	2	2	139	3	1.466337061	-3.522734055	1.466337061	0	3	1.609437912	-3.379633204	1.609437912	0	146.8	68
ENV12 manhattan only	2	2	140	3	0.847297846	-3.578745674	0.847297846	0	1	0	-4.42604352	0	0	83.6	64
ENV12 manhattan only	2	2	141	3	1.203972794	-3.168003504	1.203972794	0.3333333	3	1.609437912	-3.168003504	1.203972794	1	79.2	56
ENV12 manhattan only	2	2	142	3	2.538973874	-2.526149606	2.538973874	0	3	2.268683545	-2.796439935	2.268683545	0	158.4	64
ENV12 manhattan only	2	2	143	3	0.980829266	-3.440418082	0.980829266	0	3	0.287682047	-4.1335653	0.287682047	0	83.2	64
ENV12 manhattan only	2	2	144	3	2.079441542	-3.091042453	2.079441542	0.6666667	3	1.89711999	-3.273364005	1.89711999	0	176	68
ENV12 manhattan only	2	2	145	3	1.203972794	-3.401197392	1.203972794	0	3	1.99243016	-2.612740026	1.99243016	1.6666667	100	75
ENV12 manhattan only	2	2	146	3	0.693147181	-3.660994251	0.693147181	0	3	1.540445048	-2.813696383	1.540445048	0.3333333	77.8	64
ENV12 manhattan only	2	2	147	3	1.203972794	-3.619529386	1.203972794	0	3	1.734601061	-3.283057132	1.540445048	1	124.4	75
ENV12 manhattan only	2	2	148	3	1.609437912	-2.948640666	1.609437912	0.3333333	3	1.343734738	-3.21434384	1.343734738	0	95.4	64
ENV12 manhattan only	2	2	149	3	1.386294361	-3.445214267	1.386294361	0	3	2.036881932	-2.794626697	2.036881932	.	125.4	58
ENV12 manhattan only	2	2	150	3	1.098612289	-3.285911226	1.098612289	0.3333333	3	1.791759469	-2.592764046	1.791759469	1	80.2	64
ENV12 manhattan only	2	2	151	3	1.252762968	-3.344375046	1.252762968	0.3333333	3	1.343734738	-3.253403276	1.343734738	0.3333333	99.2	58
ENV12 manhattan only	2	2	152	3	2.427748233	-2.786099977	2.427748233	0	3	2.538973874	-2.911263117	2.302585093	0.6666667	183.8	64
ENV12 manhattan only	2	2	153	1	2.525728644	-2.74556005	2.525728644	0	1	2.397895273	-2.873393421	2.397895273	0	194.6666667	68
ENV12 manhattan only	2	2	154	3	0.773189904	-3.8498202	0.773189904	0	3	2.079441542	-2.543568562	2.079441542	1.6666667	101.8	58
ENV12 manhattan only	2	2	155	3	2.302585093	-2.871302195	2.302585093	0.3333333	3	2.427748233	-2.746139055	2.427748233	0.6666667	176.6	64
ENV12 manhattan only	2	2	156	3	1.098612289	-3.740839193	1.098612289	0.6666667	3	1.203972794	-3.635478687	1.203972794	0.3333333	126.4	68
ENV12 manhattan only	2	2	157	3	2.036881932	-3.100092285	2.036881932	0.3333333	3	2.159484253	-2.977489963	2.159484253	0.3333333	170.2	64
ENV12 manhattan only	2	2	158	3	1.203972794	-3.378724526	1.098612289	0	3	1.252762968	-3.224573846	1.252762968	0	88	68
ENV12 manhattan only	2	2	159	3	1.466337061	-2.988010235	1.466337061	0.6666667	3	1.673976427	-2.780370869	1.673976427	1	86	58
ENV12 manhattan only	2	2	160	3	2.120263532	-2.912785357	2.120263532	0.3333333	3	1.673976427	-3.359072462	1.673976427	0	153.4	75
ENV12 manhattan only	2	2	161	3	0.693147181	-4.048300624	0.693147181	0	3	1.098612289	-3.642835516	1.098612289	0	114.6	64
ENV12 manhattan only	2	2	162	3	1.098612289	-3.346389145	1.098612289	0	3	1.203972794	-3.24102864	1.203972794	0.3333333	85.2	75
ENV12 manhattan only	2	2	163	3	0.980829266	-3.721467631	0.980829266	0.6666667	2	1.098612289	-3.603684608	1.098612289	0.5	110.2	64
ENV12 manhattan only	2	2	164	2	2.420368129	-2.658548673	2.420368129	0	2	2.140066163	-2.938850638	2.140066163	1	160.6	75
ENV12 manhattan only	2	2	165	3	1.673976427	-2.886196393	1.673976427	0	3	2.079441542	-2.480731278	2.079441542	0	95.6	56
ENV12 manhattan only	2	2	166	3	1.203972794	-3.387098467	1.203972794	0.3333333	3	1.098612289	-3.492458973	1.098612289	0	98.6	64
ENV12 manhattan only	2	2	167	3	2.803360381	-2.55069439	2.525728644	0.6666667	3	1.871802177	-3.204620858	1.871802177	0	160.2	68
ENV12 manhattan only	2	2	168	3	1.466337061	-3.56410086	1.466337061	0	2	1.558144618	-3.472293303	1.558144618	0	153	68
ENV12 manhattan only	2	2	169	3	2.367123617	-2.413679137	2.367123617	0.3333333	3	2.577688386	-2.203114369	2.577688386	0.3333333	119.2	64
ENV12 manhattan only	2	2	170	3	2.197224577	-2.676444862	2.197224577	0.6666667	3	1.89711999	-2.976549449	1.89711999	0	130.8	58
ENV12 manhattan only	2	2	171	3	1.704748092	-3.186711902	1.343734738	1	3	1.386294361	-3.326473845	1.203972794	0.3333333	92.8	58
ENV12 manhattan only	2	2	172	3	1.673976427	-2.94312233	1.673976427	0.3333333	3	2.21557372	-2.401525037	2.21557372	2	101.2	64
ENV12 manhattan only	2	2	173	3	1.203972794	-3.713084153	1.203972794	0	3	1.466337061	-3.450719886	1.466337061	0.3333333	136.6	58
ENV12 manhattan only	2	2	174	3	1.299282993	-3.250374483	1.299282993	0	3	0.693147181	-3.856510295	0.693147181	0	94.6	51
ENV12 manhattan only	2	2	175	3	1.098612289	-3.57608396	1.098612289	0	3	1.299282993	-3.57608396	1.098612289	0.3333333	107.2	58
ENV12 manhattan only	2	2	176	3	1.845826685	-2.680300293	1.845826685	1	3	1.609437912	-2.916689066	1.609437912	0.6666667	92.4	64
ENV12 manhattan only	2	2	177	3	1.540445048	-2.627769363	1.540445048	0.3333333	3	2.302585093	-1.970989833	2.197224577	2.3333333	64.6	58
ENV12 manhattan only	2	2	178	3	1.466337061	-3.132815053	1.466337061	0	3	1.466337061	-3.395179319	1.203972794	0	99.4	58
ENV12 manhattan only	2	2	179	3	2.159484253	-2.873564636	2.159484253	1	3	2.036881932	-3.187222204	1.845826685	0.3333333	153.4	51
ENV12 manhattan only	2	2	180	3	0.980829266	-3.600048228	0.980829266	0	3	1.466337061	-3.482265205	1.098612289	0.6666667	97.6	64
ENV12 manhattan only	2	2	181	3	0.980829266	-3.7483269	0.980829266	0	3	1.791759469	-3.055179738	1.673976427	.	113.2	64
ENV12 manhattan only	2	2	182	1	1.098612289	-3.180827757	1.098612289	0	3	1.791759469	-2.487680577	1.791759469	.	72.2	93
ENV12 manhattan only	2	2	183	3	1.540445048	-3.154565842	1.540445048	0	3	1.945910149	-2.749100741	1.945910149	1.3333333	109.4	51
ENV12 manhattan only	2	2	184	3	0.693147181	-3.790984677	0.693147181	0	3	1.343734738	-3.280159063	1.203972794	0.3333333	88.6	58
ENV12 manhattan only	2	2	185	3	0.693147181	-3.618993327	0.693147181	0	3	0.693147181	-3.618993327	0.693147181	0	74.6	64
ENV12 manhattan only	2	2	186	3	1.299282993	-3.449121361	1.299282993	0.3333333	3	1.540445048	-3.207959306	1.540445048	0.3333333	115.4	56
ENV12 manhattan only	2	2	187	3	1.343734738	-3.156074932	1.343734738	0.3333333	3	0.847297846	-3.652511824	0.847297846	0	90	58
ENV12 manhattan only	2	2	188	3	1.15267952	-3.38912481	1.203972794	0	3	0.693147181	-3.899950424	0.693147181	0	98.8	51
ENV12 manhattan only	2	2	189	3	1.609437912	-3.228430038	1.609437912	0	3	1.540445048	-3.297422902	1.540445048	0	126.2	68
ENV12 manhattan only	2	2	190	3	1.734601061	-2.78283021	1.734601061	1	3	2.512305621	-2.134803474	2.382627798	3	91.6	68
ENV12 manhattan only	2	2	191	3	2.590267163	-2.267605371	2.367123617	2	3	2.538973874	-2.095755115	2.538973874	.	103	58
ENV12 manhattan only	2	2	192	3	0.693147181	-3.75419892	0.693147181	0	3	1.945910149	-2.655586632	1.791759469	1.6666667	85.4	58
ENV12 manhattan only	2	2	193	3	1.299282993	-3.33155494	1.299282993	0	3	2.397895273	-2.23294266	2.397895273	2	102.6	56
ENV12 manhattan only	2	2	194	3	2.268683545	-2.765668276	2.268683545	0	3	2.740840024	-2.293511797	2.740840024	1	153.6	56
ENV12 manhattan only	2	2	195	3	1.386294361	-3.335769576	1.386294361	0	3	1.098612289	-3.623451649	1.098612289	0	112.4	58
ENV12 manhattan only	2	2	196	3	1.299282993	-3.196072327	1.299282993	0.3333333	3	0.693147181	-3.802208139	0.693147181	0	89.6	58
ENV12 manhattan only	2	2	197	.	.	.	.	.	3	1.89711999	-2.866761902	1.203972794	1	58.6	51
ENV12 manhattan only	2	2	198	2	2.302585093	-2.700018029	2.302585093	0	3	2.197224577	-2.805378545	2.197224577	0	148.8	75
ENV12 manhattan only	2	2	199	3	2.036881932	-2.743920823	2.036881932	0	3	1.791759469	-2.989043285	1.791759469	0	119.2	64
ENV12 manhattan only	2	2	200	3	1.203972794	-3.444256881	1.203972794	0	3	1.427116364	-3.221113312	1.427116364	0	104.4	68
ENV12 manhattan only	2	2	201	3	1.609437912	-2.842581094	1.609437912	0.3333333	3	1.791759469	-2.660259537	1.791759469	1.6666667	85.8	68
ENV12 manhattan only	2	2	202	3	2.564949357	-2.617395833	2.079441542	2	3	2.696876898	-2.825035198	1.871802177	2.3333333	109.6	58
ENV12 manhattan only	2	2	203	3	1.871802177	-3.171784224	1.673976427	0	3	1.921812593	-3.026602202	1.819158449	1.6666667	127.2	64
ENV12 manhattan only	2	2	204	1	1.386294361	-3.3304172	1.386294361	0	2	1.386294361	-3.3304172	1.386294361	0	111.8	51
ENV12 manhattan only	2	2	205	3	1.203972794	-3.41903731	1.203972794	0	3	1.845826685	-3.082565056	1.540445048	1.3333333	101.8	64
ENV12 manhattan only	2	2	206	3	1.098612289	-3.616308761	1.098612289	0	3	1.673976427	-3.040944623	1.673976427	1	111.6	64
ENV12 manhattan only	2	2	207	3	0.847297846	-3.721208356	0.847297846	0	3	1.098612289	-3.469893913	1.098612289	0	96.4	64
ENV12 manhattan only	2	2	208	3	1.819158449	-3.039467661	1.734601061	0.3333333	3	1.704748092	-3.06932063	1.704748092	0	118.4	64
ENV12 manhattan only	2	2	209	3	1.343734738	-3.153850237	1.343734738	0	3	1.673976427	-2.823608548	1.673976427	0.6666667	89.8	64
ENV12 manhattan only	2	2	210	3	1.540445048	-3.416789469	1.540445048	0	3	1.299282993	-3.657951524	1.299282993	0	142.2	64
ENV12 manhattan only	2	2	211	3	1.203972794	-3.444256881	1.203972794	0	3	1.540445048	-3.107784627	1.540445048	0.3333333	104.4	64
ENV12 manhattan only	2	2	212	3	2.120263532	-3.057297624	1.89711999	0.3333333	3	2.058388128	-2.896029486	2.058388128	0.6666667	141.8	68
ENV12 manhattan only	2	2	213	3	1.540445048	-3.795938536	1.203972794	0.3333333	3	2.470920405	-3.078098738	1.921812593	1.6666667	148.4	68
ENV12 manhattan only	2	2	214	3	1.89711999	-3.006672209	1.89711999	0.3333333	3	2.498699975	-2.405092224	2.498699975	1	134.8	68
ENV12 manhattan only	2	2	215	3	1.203972794	-3.407179463	1.203972794	0	3	1.734601061	-2.876551196	1.734601061	0.3333333	100.6	56
ENV12 manhattan only	2	2	216	3	2.233592218	-2.420368132	2.233592218	1	3	1.99243016	-2.66153019	1.99243016	0.3333333	105	64
ENV12 manhattan only	2	2	217	3	1.540445048	-2.97916725	1.540445048	0.3333333	2	1.098612289	-3.421000009	1.098612289	0	91.8	68
ENV12 manhattan only	2	2	218	3	0.847297846	-3.85318252	0.847297846	0	2	1.704748092	-2.995732274	1.704748092	1	110	64
ENV12 manhattan only	2	2	219	3	1.945910149	-2.632916062	1.945910149	0	3	2.538973874	-2.276241118	2.302585093	2	97.4	64
ENV12 manhattan only	2	2	220	3	1.99243016	-3.301879185	1.99243016	0	3	1.791759469	-3.502549876	1.791759469	0	199.2	75
ENV12 manhattan only	2	2	221	3	1.540445048	-3.367788312	1.540445048	0	3	1.673976427	-3.234256933	1.673976427	0.3333333	135.4	75
ENV12 manhattan only	2	2	222	3	1.945910149	-3.2503745	1.466337061	0.6666667	3	2.036881932	-2.724281401	1.99243016	1	111.8	56
ENV12 manhattan only	2	2	223	3	1.386294361	-3.629660094	1.386294361	0.3333333	3	1.540445048	-3.475509407	1.540445048	0	150.8	64
ENV12 manhattan only	2	2	224	3	1.203972794	-3.210036886	1.203972794	0	3	1.427116364	-2.986893317	1.427116364	1	82.6	64
ENV12 manhattan only	2	2	225	3	2.233592218	-2.568788137	2.233592218	0.6666667	3	2.120263532	-2.682116823	2.120263532	1.3333333	121.8	64
ENV12 manhattan only	2	2	226	3	1.791759469	-3.218875825	1.791759469	0.3333333	3	1.791759469	-3.218875825	1.791759469	0.3333333	150	75
ENV12 manhattan only	2	2	227	3	0.287682047	-4.066459384	0.287682047	0	3	1.203972794	-3.150168637	1.203972794	0	77.8	64
ENV12 manhattan only	2	2	228	3	2.397895273	-2.438386634	2.397895273	1.3333333	3	1.845826685	-3.632309113	1.203972794	0.6666667	126	56
ENV12 manhattan only	2	2	229	3	0.693147181	-3.897924081	0.693147181	0	3	1.386294361	-3.2047769	1.386294361	1	98.6	64
ENV12 manhattan only	2	2	230	3	0.847297846	-3.779633832	0.847297846	0	3	2.397895273	-2.291556765	2.335374913	3	102.2	64
ENV12 manhattan only	2	2	231	3	1.466337061	-3.31614214	1.466337061	0	3	2.512305621	-2.27017358	2.512305621	1.3333333	119.4	64
ENV12 manhattan only	2	2	232	3	1.609437912	-3.191299057	1.609437912	0.3333333	3	1.540445048	-3.260291921	1.540445048	0.3333333	121.6	58
ENV12 manhattan only	2	2	233	3	0.693147181	-3.871201011	0.693147181	0	2	1.386294361	-3.64805746	0.916290732	0.5	96	58
ENV12 manhattan only	2	2	234	3	1.203972794	-3.717466921	1.203972794	0.3333333	3	2.036881932	-3.129680246	1.791759469	0.6666667	137.2	64
ENV12 manhattan only	2	2	235	3	1.098612289	-3.568593288	1.098612289	0	3	2.079441542	-3.200868516	1.466337061	1.3333333	106.4	51
ENV12 manhattan only	2	2	236	3	1.99243016	-3.288741048	1.99243016	0.3333333	3	2.197224577	-3.08394663	2.197224577	0	196.6	64
ENV12 manhattan only	2	2	237	3	1.575536354	-3.210287332	1.575536354	1	3	1.609437912	-3.486540692	1.299282993	1	119.8	58
ENV12 manhattan only	2	2	238	3	2.397895273	-2.170610929	2.397895273	1.6666667	3	2.335374913	-2.863758109	1.704748092	1.3333333	96.4	64
ENV12 manhattan only	2	2	239	3	2.335374913	-2.22161603	2.197224577	2	3	2.512305621	-1.906534987	2.512305621	3.3333333	83	68
ENV12 manhattan only	2	2	240	3	0.980829266	-3.383542434	0.980829266	0	3	0.980829266	-3.383542434	0.980829266	0	78.6	56
ENV12 manhattan only	2	2	241	3	1.609437912	-3.220474546	1.609437912	0	3	1.89711999	-2.932792469	1.89711999	.	125.2	64
ENV12 manhattan only	2	2	242	3	1.791759469	-3.344038968	1.791759469	0	3	1.386294361	-3.749504076	1.386294361	0	170	64
ENV12 manhattan only	2	2	243	3	0.980829266	-3.703152101	0.980829266	0	3	1.386294361	-3.297687005	1.386294361	0	108.2	56
ENV12 manhattan only	2	2	244	3	1.89711999	-3.135928899	1.89711999	0.6666667	3	1.89711999	-3.359072462	1.673976427	.	153.4	64
ENV12 manhattan only	2	2	245	3	1.041453863	-3.315254964	1.041453863	0	2	0.693147181	-3.663561646	0.693147181	0	78	64
ENV12 manhattan only	2	2	246	3	1.386294361	-3.53747501	1.203972794	0.3333333	3	2.525728644	-2.406072892	2.335374913	1.6666667	114.6	58
ENV12 manhattan only	2	2	247	3	1.673976427	-2.742451634	1.673976427	1	3	1.609437912	-3.0301337	1.386294361	1	82.8	58
ENV12 manhattan only	2	2	248	3	1.945910149	-2.358154944	1.945910149	1.6666667	3	2.036881932	-2.458238408	1.845826685	.	74	64
ENV12 manhattan only	2	2	249	3	0.980829266	-4.33336145	0.980829266	0	3	1.299282993	-4.014907722	1.299282993	0	203.2	64
ENV12 manhattan only	2	2	250	3	2.367123617	-3.032201953	1.945910149	1	3	2.55204595	-2.507191697	2.470920405	2.3333333	145.2	58
ENV12 manhattan only	2	2	251	3	1.540445048	-3.080598487	1.540445048	0	3	1.609437912	-3.011605623	1.609437912	0	101.6	68
ENV12 manhattan only	2	2	252	3	1.466337061	-3.410385815	1.466337061	0	3	1.098612289	-3.778110588	1.098612289	0	131.2	58
ENV12 manhattan only	2	2	253	3	1.299282993	-3.546477658	1.299282993	0	3	2.233592218	-2.612168433	2.233592218	2.3333333	127.2	58
ENV12 manhattan only	2	2	254	3	1.819158449	-2.817510404	1.819158449	1.3333333	3	2.512305621	-2.124363232	2.512305621	2.3333333	103.2	58
ENV12 manhattan only	2	2	255	.	.	.	.	.	3	2.268683545	-3.088845681	2.268683545	0	212.2	58
ENV12 manhattan only	2	2	256	3	0.773189904	-3.573209553	0.773189904	0	3	1.642227742	-3.365570192	0.980829266	1	77.2	75
ENV12 manhattan only	2	2	257	3	1.041453863	-3.769103153	1.041453863	0	3	1.642227742	-3.168329274	1.642227742	0.6666667	122.8	51
ENV12 manhattan only	2	2	258	3	0.980829266	-3.413619889	0.980829266	0	3	1.098612289	-3.295836866	1.098612289	0	81	75
ENV12 manhattan only	2	2	259	3	1.609437912	-3.489208259	1.609437912	0	3	1.466337061	-3.63230911	1.466337061	0	163.8	68
ENV12 manhattan only	2	2	260	3	1.098612289	-3.358057889	1.098612289	0	3	1.540445048	-2.91622513	1.540445048	0	86.2	56
ENV12 manhattan only	2	2	261	3	0.773189904	-3.678829103	0.773189904	0	3	1.466337061	-2.985681945	1.466337061	0.6666667	85.8	64
ENV12 manhattan only	2	2	262	3	1.15267952	-3.474252157	1.15267952	0	1	1.791759469	-2.835172209	1.791759469	0	102.2	58
ENV12 manhattan only	2	2	263	3	1.540445048	-3.220018022	1.540445048	0.3333333	3	2.233592218	-2.660402237	2.100060833	2	116.8	58
ENV12 manhattan only	2	2	264	3	0.693147181	-4.191168747	0.693147181	0	3	1.819158449	-3.092556458	1.791759469	0.6666667	132.2	64
ENV12 manhattan only	2	2	265	3	0.693147181	-3.728100167	0.693147181	0	2	0.693147181	-3.728100167	0.693147181	0	83.2	64
ENV12 manhattan only	2	2	266	3	1.642227742	-3.280668638	1.642227742	0.3333333	3	2.036881932	-2.886014448	2.036881932	0	137.4	58
ENV12 manhattan only	2	2	267	3	1.466337061	-3.130800953	1.466337061	0	3	1.969440651	-2.627697363	1.969440651	0.3333333	99.2	64
ENV12 manhattan only	2	2	268	3	1.791759469	-3.290531814	1.252762968	0.6666667	3	1.763588587	-3.116178419	1.427116364	1	94	64
ENV12 manhattan only	2	2	269	3	2.036881932	-2.7287861	1.945910149	1	3	1.252762968	-3.42193328	1.252762968	0.3333333	107.2	64
ENV12 manhattan only	2	2	270	3	1.609437912	-3.388388414	1.299282993	0.6666667	3	1.386294361	-3.301377046	1.386294361	0.3333333	108.6	64
ENV12 manhattan only	2	2	271	3	1.734601061	-3.718923585	1.203972794	0.3333333	3	1.704748092	-3.347360026	1.575536354	0.3333333	137.4	75
ENV12 manhattan only	2	2	272	2	2.251291799	-3.157672088	2.251291799	0	1	2.564949357	-2.844014529	2.564949357	0	223.4	64
ENV12 manhattan only	2	2	273	3	2.058388128	-3.023016237	2.058388128	0	3	1.945910149	-3.135494216	1.945910149	0	161	75
ENV12 manhattan only	2	2	274	3	2.079441542	-3.18221184	2.079441542	0	3	2.159484253	-3.14138985	2.120263532	1	192.8	64
ENV12 manhattan only	2	2	275	3	0.980829266	-4.060011871	0.980829266	0	3	1.098612289	-3.942228847	1.098612289	0	154.6	64
ENV12 manhattan only	2	2	276	3	1.734601061	-2.606603579	1.734601061	1	3	1.791759469	-2.606603579	1.734601061	2	76.8	68
ENV12 manhattan only	2	2	277	3	2.813410719	-2.193216554	2.813410719	1	3	2.335374913	-2.67125236	2.335374913	0.3333333	149.4	68
ENV12 manhattan only	2	2	278	3	2.512305621	-2.460281605	2.512305621	0.6666667	2	1.658228077	-3.31435915	1.658228077	0	144.4	68
ENV12 manhattan only	2	2	279	3	2.302585093	-2.850180882	1.99243016	0.3333333	3	1.466337061	-3.376273981	1.466337061	0.3333333	126.8	68
ENV12 manhattan only	2	2	280	3	0.773189904	-3.789072781	0.773189904	0	3	1.642227742	-2.920034943	1.642227742	1.3333333	95.8	68
ENV12 manhattan only	2	2	281	3	2.197224577	-2.661036236	2.197224577	0	3	2.862200881	-2.096143393	2.76211742	1	128.8	58
ENV12 manhattan only	2	2	282	3	1.343734738	-3.265310287	1.041453863	0.3333333	3	1.673976427	-2.632787723	1.673976427	1.3333333	74.2	64
ENV12 manhattan only	2	2	283	3	0.847297846	-3.588269556	0.847297846	0	3	1.466337061	-2.969230341	1.466337061	1.3333333	84.4	75
ENV12 manhattan only	2	2	284	3	2.65089179	-2.091864065	2.233592218	3.3333333	3	2.926739404	-1.398716879	2.926739404	4	75.6	64
ENV12 manhattan only	2	2	285	3	2.036881932	-3.31781578	1.466337061	0.6666667	3	1.386294361	-3.39785848	1.386294361	0	119.6	68
ENV12 manhattan only	2	2	286	3	1.252762968	-3.534728774	1.252762968	0	3	1.791759469	-3.247046695	1.540445048	0.3333333	120	68
ENV12 manhattan only	2	2	287	3	1.098612289	-3.465735903	1.098612289	0	3	1.098612289	-3.465735903	1.098612289	0	96	68
ENV12 manhattan only	2	2	288	3	0.847297846	-3.725349148	0.847297846	0	3	1.203972794	-3.3686742	1.203972794	0	96.8	75
ENV12 manhattan only	2	2	289	3	1.791759469	-3.194583132	1.791759469	0	3	2.120263532	-2.866079069	2.120263532	0	146.4	58
ENV12 manhattan only	2	2	290	3	0.980829266	-3.333988619	0.980829266	0	3	1.203972794	-3.110845091	1.203972794	0.3333333	74.8	56
ENV12 manhattan only	2	2	291	.	.	.	.	.	3	0.916290732	-3.512142276	0.916290732	0	83.8	56
ENV12 manhattan only	2	2	292	3	0.693147181	-3.75419892	0.693147181	0	3	1.299282993	-3.148063108	1.299282993	0.6666667	85.4	56
ENV12 manhattan only	2	2	293	3	2.302585093	-2.370243741	2.302585093	1.3333333	3	1.673976427	-2.998852407	1.673976427	1	107	56
ENV12 manhattan only	2	2	294	3	1.098612289	-3.191847152	1.098612289	0	3	1.466337061	-2.82412238	1.466337061	1	73	56
ENV12 manhattan only	2	2	295	3	1.609437912	-3.046425388	1.609437912	0.3333333	2	1.386294361	-3.557251012	1.098612289	0.5	105.2	58
ENV12 manhattan only	2	2	296	3	0.916290732	-3.288401888	0.916290732	0	3	1.098612289	-3.106080331	1.098612289	0	67	51
ENV12 manhattan only	2	2	297	3	0.693147181	-3.843744165	0.693147181	0	3	1.098612289	-3.689593499	0.847297846	0.3333333	93.4	56
ENV12 manhattan only	2	2	298	3	1.99243016	-2.829463009	1.99243016	0	3	1.871802177	-3.058304583	1.763588587	0.6666667	124.2	58
ENV12 manhattan only	2	2	299	3	1.386294361	-3.507057772	1.386294361	0.3333333	3	1.540445048	-3.352907085	1.540445048	.	133.4	64
ENV12 manhattan only	2	2	300	3	0.980829266	-3.734091784	0.980829266	0	3	1.791759469	-3.328626689	1.386294361	1	111.6	64
OTTAWA	2	1	1	3	1.945910149	-2.772588722	1.609437912	2.3333333	3	1.673976427	-2.772588722	1.609437912	1.3333333	80	78
OTTAWA	2	1	2	3	2.197224577	-2.184802057	2.197224577	2	3	1.969440651	-2.772588722	1.609437912	2	80	53
OTTAWA	2	1	3	3	1.673976427	-2.841581587	1.540445048	1	3	1.098612289	-3.283414346	1.098612289	0	80	73
OTTAWA	2	1	4	3	1.203972794	-3.295836876	1.203972794	0	3	0.693147181	-3.80666249	0.693147181	0	90	78
OTTAWA	2	1	5	3	1.540445048	-2.959364622	1.540445048	0.3333333	.	.	.	.	.	90	73
OTTAWA	2	1	6	3	1.673976427	-2.708050207	1.673976427	1	3	1.945910149	-2.436116486	1.945910149	2	80	73
OTTAWA	2	1	7	3	1.540445048	-3.706579045	0.847297846	1.3333333	3	1.343734738	-3.210142154	1.343734738	0.3333333	95	78
OTTAWA	2	1	8	3	2.351375257	-2.030651378	2.351375257	2.3333333	3	0.693147181	-3.688879454	0.693147181	0	80	66
OTTAWA	2	1	9	3	1.540445048	-2.931193752	1.386294361	0.3333333	3	1.203972794	-3.113515319	1.203972794	0.6666667	75	66
OTTAWA	2	1	10	3	0.847297846	-3.59535341	0.847297846	0	3	1.945910149	-2.800423515	1.642227742	2	85	78
OTTAWA	2	1	11	3	0.847297846	-3.59535341	0.847297846	0	3	1.041453863	-3.401197393	1.041453863	0	85	78
OTTAWA	2	1	12	3	1.609437912	-3.512423029	1.041453863	0.3333333	3	1.734601061	-3.254593898	1.299282993	1.6666667	95	78
OTTAWA	2	1	13	.	.	.	.	.	.	.	.	.	.	100	.
OTTAWA	2	1	14	3	0.916290732	-3.63758616	0.916290732	0	3	1.299282993	-3.573047626	0.980829266	0.6666667	95	78
OTTAWA	2	1	15	3	0.847297846	-3.534728789	0.847297846	0	3	1.673976427	-3.283414346	1.098612289	1.3333333	80	78
OTTAWA	2	1	16	.	.	.	.	.	.	.	.	.	.	150	.
OTTAWA	2	1	17	3	2.833213344	-2.072061434	2.833213344	2	3	1.969440651	-2.935834127	1.969440651	0	135	66
OTTAWA	2	1	18	3	2.590267163	-2.574518805	2.367123617	2	3	1.845826685	-3.095815737	1.845826685	0.6666667	140	66
OTTAWA	2	1	19	3	2.512305621	-1.869721013	2.512305621	2.3333333	3	1.098612289	-3.283414346	1.098612289	0	80	66
OTTAWA	2	1	20	.	.	.	.	.	.	.	.	.	.	120	.
OTTAWA	2	1	21	.	.	.	.	.	3	2.079441542	-2.496741107	1.945910149	0.3333333	85	78
OTTAWA	2	1	22	3	2.159484253	-2.708050197	2.159484253	0	3	1.845826685	-3.021707765	1.845826685	0	130	78
OTTAWA	2	1	23	3	1.763588587	-3.078423996	1.575536354	0.3333333	3	1.466337061	-3.354677357	1.299282993	0.3333333	105	53
OTTAWA	2	1	24	3	1.575536354	-3.113515302	1.540445048	0	3	1.299282993	-3.354677357	1.299282993	0	105	53
OTTAWA	2	1	25	.	.	.	.	.	.	.	.	.	.	110	.
OTTAWA	2	1	26	3	3.120895418	-1.945910149	2.772588722	3.3333333	3	2.197224577	-2.772588722	1.945910149	1	112	66
OTTAWA	2	1	27	3	0.693147181	-3.688879454	0.693147181	0	3	1.203972794	-3.401197369	0.980829266	0.3333333	80	66
OTTAWA	2	1	28	3	2.944438979	-2.590267165	2.197224577	2	3	2.079441542	-2.708050201	2.079441542	0	120	66
OTTAWA	2	1	29	3	1.673976427	-3.16758253	1.386294361	0.3333333	3	1.386294361	-3.455264603	1.098612289	0.3333333	95	78
OTTAWA	2	1	30	3	2.63905733	-2.079441542	2.302585093	3.3333333	3	2.036881932	-2.536199949	1.845826685	2.3333333	80	62
OTTAWA	2	1	31	.	.	.	.	.	.	.	.	.	.	130	.
OTTAWA	2	1	32	3	1.734601061	-2.582887052	1.734601061	1.3333333	3	1.299282993	-3.01820512	1.299282993	0.6666667	75	73
OTTAWA	2	1	33	3	1.098612289	-3.401197382	1.098612289	0	3	1.609437912	-3.200526677	1.299282993	1.6666667	90	78
OTTAWA	2	1	34	3	2.382627798	-2.184802057	2.197224577	2.3333333	3	2.197224577	-2.389596475	1.99243016	2.3333333	80	62
OTTAWA	2	1	35	3	1.89711999	-2.525728644	1.791759469	1	3	1.203972794	-3.113515319	1.203972794	0	75	66
OTTAWA	2	1	36	3	2.442347035	-2.057462635	2.442347035	2.3333333	3	1.466337061	-3.033472609	1.466337061	0	90	78
OTTAWA	2	1	37	3	1.041453863	-3.207041379	1.041453863	0	3	1.466337061	-2.949212249	1.299282993	0.6666667	70	62
OTTAWA	2	1	38	3	1.098612289	-3.283414346	1.098612289	0	3	0.847297846	-3.534728789	0.847297846	0	80	78
OTTAWA	2	1	39	3	0.693147181	-3.555348061	0.693147181	0	3	0	-4.248495242	0	0	70	78
OTTAWA	2	1	40	3	1.609437912	-2.833213344	1.609437912	1.3333333	3	0.693147181	-3.749504076	0.693147181	0	85	73
OTTAWA	2	1	41	3	1.098612289	-3.344038968	1.098612289	0	3	0.693147181	-3.749504076	0.693147181	0	85	73
OTTAWA	2	1	42	3	0.693147181	-3.749504076	0.693147181	0	3	1.673976427	-3.344038968	1.098612289	1.3333333	85	78
OTTAWA	2	1	43	3	0.847297846	-3.470190267	0.847297846	0	3	0	-4.317488114	0	0	75	73
OTTAWA	2	1	44	3	1.098612289	-3.401197382	1.098612289	0	3	0.847297846	-3.652511824	0.847297846	0	90	78
OTTAWA	2	1	45	3	1.609437912	-3.200526677	1.299282993	0.6666667	3	1.466337061	-3.033472609	1.466337061	1	90	73
OTTAWA	2	1	46	3	1.673976427	-2.768674829	1.673976427	0.6666667	3	1.386294361	-3.238678462	1.203972794	0.3333333	85	78
OTTAWA	2	1	47	3	1.098612289	-3.401197382	1.098612289	0	3	1.540445048	-2.959364622	1.540445048	0	90	78
OTTAWA	2	1	48	3	1.098612289	-3.401197382	1.098612289	0	3	1.99243016	-3.518980405	0.980829266	1.3333333	90	62
OTTAWA	2	1	49	.	.	.	.	.	.	.	.	.	.	75	.
OTTAWA	2	1	50	.	.	.	.	.	.	.	.	.	.	90	.
OTTAWA	2	1	51	3	0.773189904	-3.033472586	0.773189904	0	3	0.693147181	-3.113515309	0.693147181	0	45	62
OTTAWA	2	1	52	.	.	.	.	.	.	.	.	.	.	80	.
OTTAWA	2	1	53	3	0.847297846	-3.247046716	0.847297846	0	3	1.098612289	-2.995732274	1.098612289	0	60	78
OTTAWA	2	1	54	3	1.845826685	-2.739140793	1.845826685	0	3	1.945910149	-2.63905733	1.945910149	0.3333333	98	73
OTTAWA	2	1	55	3	1.609437912	-3.033472609	1.466337061	0.3333333	3	1.466337061	-3.033472609	1.466337061	0.3333333	90	62
OTTAWA	2	1	56	.	.	.	.	.	.	.	.	.	.	90	.
OTTAWA	2	1	57	.	.	.	.	.	.	.	.	.	.	82	.
OTTAWA	2	1	58	3	1.098612289	-3.401197382	1.098612289	0.3333333	3	1.466337061	-3.033472609	1.466337061	0.3333333	90	78
OTTAWA	2	1	59	3	2.772588722	-2.681904924	2.335374913	0.6666667	3	1.299282993	-3.717996844	1.299282993	0	151	73
OTTAWA	2	1	60	3	2.159484253	-3.218875825	1.791759469	0.6666667	3	1.99243016	-3.018205134	1.99243016	0	150	73
OTTAWA	2	1	61	.	.	.	.	.	.	.	.	.	.	130	.
OTTAWA	2	1	62	3	0.847297846	-3.247046716	0.847297846	0	3	0.606135785	-3.488208777	0.606135785	0	60	53
OTTAWA	2	1	63	.	.	.	.	.	3	0.980829266	-3.193558004	0.980829266	0.3333333	65	73
OTTAWA	2	1	64	3	0.847297846	-3.401197396	0.847297846	0	3	0.847297846	-3.401197396	0.847297846	0	70	73
OTTAWA	2	1	65	.	.	.	.	.	.	.	.	.	.	70	.
OTTAWA	2	1	66	.	.	.	.	.	.	.	.	.	.	80	.
OTTAWA	2	1	67	3	1.540445048	-2.841581587	1.540445048	0	3	1.89711999	-2.590267165	1.791759469	0.3333333	80	73
OTTAWA	2	1	68	3	1.299282993	-3.143368263	1.299282993	0	3	2.197224577	-2.245426679	2.197224577	1	85	78
OTTAWA	2	1	69	3	1.89711999	-2.582887052	1.734601061	0.6666667	3	0.693147181	-3.624340933	0.693147181	0	75	66
OTTAWA	2	1	70	3	1.504077397	-3.113515309	1.386294361	0	3	1.343734738	-3.156074932	1.343734738	0	90	53
OTTAWA	2	1	71	3	0.693147181	-3.80666249	0.693147181	0	3	1.098612289	-3.401197382	1.098612289	0.3333333	90	78
OTTAWA	2	1	72	3	1.203972794	-3.17805384	1.203972794	0	3	0.916290732	-3.465735903	0.916290732	0	80	73
OTTAWA	2	1	73	3	1.845826685	-3.021707765	1.845826685	0	3	1.299282993	-3.568251457	1.299282993	0.3333333	130	62
OTTAWA	2	1	74	3	1.99243016	-3.644143548	0.980829266	2	3	2.079441542	-3.158635752	1.466337061	0.6666667	102	53
OTTAWA	2	1	75	3	0.980829266	-3.673131085	0.980829266	0	3	1.299282993	-3.354677357	1.299282993	0	105	78
OTTAWA	2	1	76	3	1.427116364	-2.954910271	1.427116364	0	3	1.791759469	-3.082743641	1.299282993	0.3333333	80	66
OTTAWA	2	1	77	.	.	.	.	.	.	.	.	.	.	75	.
OTTAWA	2	1	78	3	0.980829266	-3.461821991	0.980829266	0	3	1.203972794	-3.238678462	1.203972794	0.6666667	85	78
OTTAWA	2	1	79	3	1.386294361	-2.995732274	1.386294361	0	3	1.299282993	-3.082743641	1.299282993	0.3333333	80	73
OTTAWA	2	1	80	3	0.510825644	-3.80666247	0.510825644	0	.	.	.	.	.	75	78
OTTAWA	2	1	81	3	0.847297846	-3.327089424	0.847297846	0	3	0.693147181	-3.481240089	0.693147181	0	65	73
OTTAWA	2	1	82	3	0.693147181	-3.688879454	0.693147181	0	3	1.386294361	-2.995732274	1.386294361	0.3333333	80	78
OTTAWA	2	1	83	3	1.203972794	-3.044522448	1.203972794	0.6666667	3	1.791759469	-2.782158181	1.466337061	1.3333333	70	78
OTTAWA	2	1	84	3	1.15267952	-3.624340933	0.693147181	0.3333333	3	2.538973874	-2.525728644	1.791759469	0.3333333	75	62
OTTAWA	2	1	85	3	0.606135785	-3.663561626	0.510825644	0	3	0.693147181	-3.481240089	0.693147181	0	65	62
OTTAWA	2	1	86	3	1.203972794	-3.17805384	1.203972794	0	3	1.540445048	-2.841581587	1.540445048	1	80	78
OTTAWA	2	1	87	.	.	.	.	.	.	.	.	.	.	70	.
OTTAWA	2	1	88	3	0.693147181	-3.555348061	0.693147181	0	3	1.098612289	-3.149882953	1.098612289	0	70	78
OTTAWA	2	1	89	3	0.693147181	-3.860729711	0.693147181	0	3	1.673976427	-3.254593898	1.299282993	1	95	78
OTTAWA	2	1	90	3	1.673976427	-2.708050207	1.673976427	1	3	1.99243016	-2.841581587	1.540445048	0.6666667	80	73
OTTAWA	2	1	91	3	1.203972794	-3.044522448	1.203972794	0	3	1.386294361	-2.862200881	1.386294361	0	70	73
OTTAWA	2	1	92	3	1.540445048	-2.995732274	1.386294361	0.3333333	3	1.791759469	-2.772588722	1.609437912	0.3333333	80	73
OTTAWA	2	1	93	3	1.791759469	-2.456735773	1.791759469	0	3	2.159484253	-2.429336793	1.819158449	0.3333333	70	62
OTTAWA	2	1	94	.	.	.	.	.	.	.	.	.	.	80	.
OTTAWA	2	1	95	3	0.693147181	-3.624340933	0.693147181	0	3	1.203972794	-3.113515319	1.203972794	0	75	78
OTTAWA	2	1	96	3	0.980829266	-3.401197369	0.980829266	0	3	1.15267952	-3.229347114	1.15267952	0	80	62
OTTAWA	2	1	97	3	1.299282993	-3.143368263	1.299282993	0	3	0.693147181	-3.749504076	0.693147181	0	85	66
OTTAWA	2	1	98	3	0.287682047	-4.029806066	0.287682047	0	3	0.847297846	-3.470190267	0.847297846	0	75	66
OTTAWA	2	1	99	.	.	.	.	.	.	.	.	.	.	87	.
OTTAWA	2	1	100	3	1.299282993	-3.711352301	1.299282993	0	3	1.386294361	-3.624340933	1.386294361	0	150	78
OTTAWA	2	1	101	.	.	.	.	.	3	0.693147181	-3.860729711	0.693147181	0	95	.
OTTAWA	2	1	102	3	2.367123617	-2.636591234	2.268683545	1.3333333	3	1.609437912	-3.295836866	1.609437912	0	135	73
OTTAWA	2	1	103	3	2.685577348	-1.77851424	2.538973874	3.3333333	3	2.036881932	-2.280606182	2.036881932	2.3333333	75	73
OTTAWA	2	1	104	3	2.268683545	-2.808133665	1.845826685	2	3	2.100060833	-2.553899517	2.100060833	2.3333333	105	62
OTTAWA	2	1	105	3	0.980829266	-3.573047626	0.980829266	0	3	0.847297846	-3.706579045	0.847297846	0	95	73
OTTAWA	2	1	106	3	1.299282993	-3.354677357	1.299282993	0	3	1.386294361	-3.401197382	1.252762968	0	105	53
OTTAWA	2	1	107	3	0.847297846	-3.806662504	0.847297846	0	3	0.606135785	-4.047824565	0.606135785	0	105	78
OTTAWA	2	1	108	3	0.980829266	-3.518980405	0.980829266	0	3	1.203972794	-3.295836876	1.203972794	0	90	78
OTTAWA	2	1	109	3	1.098612289	-3.344038968	1.098612289	0	3	0.847297846	-3.59535341	0.847297846	0	85	78
OTTAWA	2	1	110	3	1.945910149	-2.754570217	1.945910149	0.6666667	3	2.036881932	-2.731039715	1.969440651	0.3333333	110	66
OTTAWA	2	1	111	3	1.098612289	-3.401197382	1.098612289	0	3	1.734601061	-2.765208609	1.734601061	0.6666667	90	78
OTTAWA	2	1	112	3	1.845826685	-2.596824571	1.845826685	0.3333333	3	1.819158449	-2.623492808	1.819158449	0	85	66
OTTAWA	2	1	113	3	1.203972794	-3.113515319	1.203972794	0	3	0.773189904	-3.54429821	0.773189904	0	75	66
OTTAWA	2	1	114	3	1.89711999	-3.113515304	1.89711999	1	3	1.845826685	-3.401197382	1.609437912	0.6666667	150	73
OTTAWA	2	1	115	3	0.916290732	-3.091042453	0.916290732	0	3	0.916290732	-3.091042453	0.916290732	0	55	62
OTTAWA	2	1	116	3	2.382627798	-1.915812122	2.178532441	2.6666667	3	1.734601061	-2.750609824	1.343734738	1	60	62
OTTAWA	2	1	117	3	1.203972794	-3.401197392	1.203972794	0	3	0.847297846	-3.75787234	0.847297846	0	100	78
OTTAWA	2	1	118	3	0.693147181	-4.094344562	0.693147181	0	3	1.386294361	-3.634812222	1.15267952	0.3333333	120	78
OTTAWA	2	1	119	3	0.693147181	-3.481240089	0.693147181	0	3	1.098612289	-3.075774981	1.098612289	0	65	78
OTTAWA	2	1	120	3	0.693147181	-3.688879454	0.693147181	0	3	1.386294361	-2.995732274	1.386294361	0	80	78
OTTAWA	2	1	121	3	1.041453863	-2.870569142	1.041453863	0	3	0.847297846	-3.064725159	0.847297846	0	50	73
OTTAWA	2	1	122	3	0.980829266	-3.113515297	0.980829266	0	3	1.299282993	-2.795061569	1.299282993	1	60	78
OTTAWA	2	1	123	.	.	.	.	.	.	.	.	.	.	105	.
OTTAWA	2	1	124	3	1.203972794	-3.113515319	1.203972794	0.3333333	3	0.980829266	-3.336658848	0.980829266	0	75	73
OTTAWA	2	1	125	3	2.512305621	-2.231126126	2.268683545	3.3333333	3	1.427116364	-3.072693307	1.427116364	0.6666667	90	66
OTTAWA	2	1	126	3	1.299282993	-3.17805384	1.203972794	0.6666667	3	1.466337061	-3.17805384	1.203972794	0.6666667	80	73
OTTAWA	2	1	127	.	.	.	.	.	.	.	.	.	.	100	.
OTTAWA	2	1	128	3	1.945910149	-2.607966743	1.945910149	0.3333333	3	0	-4.553876892	0	0	95	66
OTTAWA	2	1	129	3	2.079441542	-2.93857386	1.504077397	1	3	0.773189904	-3.669461353	0.773189904	0	85	53
OTTAWA	2	1	130	3	1.763588587	-2.949212249	1.299282993	0.6666667	3	2.442347035	-2.256065082	1.99243016	2.6666667	70	62
OTTAWA	2	1	131	3	1.386294361	-3.267665989	1.386294361	0	3	1.466337061	-3.187623289	1.466337061	0.6666667	105	73
OTTAWA	2	1	132	3	1.299282993	-2.875104277	1.299282993	0.6666667	3	0.980829266	-3.193558004	0.980829266	0	65	62
OTTAWA	2	1	133	3	1.098612289	-3.149882953	1.098612289	0.3333333	3	1.575536354	-2.672958888	1.575536354	0.3333333	70	62
OTTAWA	2	1	134	3	0.847297846	-3.327089424	0.847297846	0	3	1.609437912	-2.564949357	1.609437912	1	65	78
OTTAWA	2	1	135	.	.	.	.	.	.	.	.	.	.	85	.
OTTAWA	2	1	136	3	0.847297846	-3.247046716	0.847297846	0	3	1.89711999	-2.197224572	1.89711999	1.6666667	60	78
OTTAWA	2	1	137	3	0.847297846	-3.401197396	0.847297846	0	3	0.693147181	-3.555348061	0.693147181	0	70	62
OTTAWA	2	1	138	3	1.466337061	-2.222542393	1.466337061	0	3	1.386294361	-2.48490666	1.203972794	0.6666667	40	73
OTTAWA	2	1	139	3	0.980829266	-3.113515297	0.980829266	0	3	1.386294361	-2.795061569	1.299282993	0.6666667	60	78
OTTAWA	2	1	140	3	0	-4.094344562	0	0	3	0.916290732	-3.17805383	0.916290732	0	60	53
OTTAWA	2	1	141	.	.	.	.	.	.	.	.	.	.	60	.
OTTAWA	2	1	142	.	.	.	.	.	.	.	.	.	.	82	.
OTTAWA	2	1	143	3	0.693147181	-3.555348061	0.693147181	0	3	1.041453863	-3.207041379	1.041453863	0	70	78
OTTAWA	2	1	144	3	1.098612289	-3.455264603	1.098612289	0	3	1.845826685	-2.790288305	1.763588587	0.3333333	95	73
OTTAWA	2	1	145	3	1.466337061	-3.401197369	0.980829266	0.6666667	3	0.980829266	-3.401197369	0.980829266	0	80	73
OTTAWA	2	1	146	2	0.405465108	-3.912023005	0.405465108	0	3	1.734601061	-2.582887052	1.734601061	1.3333333	75	78
OTTAWA	2	1	147	3	1.89711999	-2.890371758	1.609437912	0.3333333	3	1.89711999	-2.708050201	1.791759469	0.3333333	90	78
OTTAWA	2	1	148	3	0.693147181	-3.555348061	0.693147181	0	3	0.847297846	-3.401197396	0.847297846	0.3333333	70	78
OTTAWA	2	1	149	.	.	.	.	.	.	.	.	.	.	110	.
OTTAWA	2	1	150	3	0.693147181	-3.314186005	0.693147181	0	3	1.845826685	-2.1615065	1.845826685	1.3333333	55	78
OTTAWA	2	1	151	3	1.041453863	-3.526360525	0.916290732	0.3333333	3	1.386294361	-3.143368263	1.299282993	1	85	62
OTTAWA	2	1	152	3	1.763588587	-3.178053836	1.763588587	0	3	1.99243016	-3.122483974	1.819158449	0.3333333	140	53
OTTAWA	2	1	153	.	.	.	.	.	.	.	.	.	.	55	.
OTTAWA	2	1	154	3	1.098612289	-3.344038968	1.098612289	0	3	0.510825644	-3.931825613	0.510825644	0	85	66
OTTAWA	2	1	155	3	0.693147181	-4.007333185	0.693147181	0	3	1.791759469	-3.196402969	1.504077397	0.6666667	110	66
OTTAWA	2	1	156	3	1.299282993	-3.75787234	0.847297846	0.3333333	3	1.540445048	-3.401197392	1.203972794	0.3333333	100	62
OTTAWA	2	1	157	3	1.704748092	-3.470190267	0.847297846	0.6666667	3	1.15267952	-3.164808593	1.15267952	0	75	78
OTTAWA	2	1	158	3	1.386294361	-2.621038824	1.386294361	0	3	0.693147181	-3.314186005	0.693147181	0	55	53
OTTAWA	2	1	159	3	1.673976427	-2.825833243	1.673976427	1.3333333	3	1.734601061	-2.890371758	1.609437912	1.3333333	90	78
OTTAWA	2	1	160	3	1.540445048	-3.17805384	1.203972794	0.3333333	3	1.734601061	-3.17805384	1.203972794	1	80	78
OTTAWA	2	1	161	3	0.693147181	-3.624340933	0.693147181	0	3	0.980829266	-3.336658848	0.980829266	0	75	78
OTTAWA	2	1	162	3	0.693147181	-3.688879454	0.693147181	0	3	1.098612289	-3.283414346	1.098612289	0	80	78
OTTAWA	2	1	163	3	0.980829266	-3.573047626	0.980829266	0	3	1.203972794	-3.573047626	0.980829266	0.6666667	95	78
OTTAWA	2	1	164	3	2.833213344	-1.381179262	2.793208007	2.6666667	3	1.89711999	-2.708050209	1.466337061	1	65	62
OTTAWA	2	1	165	3	1.945910149	-2.436116486	1.945910149	0	3	2.100060833	-2.281965802	2.100060833	0.3333333	80	73
OTTAWA	2	1	166	3	1.642227742	-2.6062675	1.642227742	1.6666667	3	1.15267952	-3.207041379	1.041453863	0.6666667	70	53
OTTAWA	2	1	167	.	.	.	.	.	.	.	.	.	.	100	62
OTTAWA	2	1	168	3	1.791759469	-2.890371758	1.609437912	0.3333333	3	1.098612289	-3.401197382	1.098612289	0	90	66
OTTAWA	2	1	169	3	2.100060833	-2.530369019	1.969440651	2	3	1.673976427	-2.825833243	1.673976427	0.6666667	90	66
OTTAWA	2	1	170	3	1.299282993	-2.708050192	1.299282993	0	3	1.673976427	-2.540996124	1.466337061	0	55	66
OTTAWA	2	1	171	3	1.609437912	-2.949212249	1.299282993	0.6666667	3	0.773189904	-3.475305338	0.773189904	0	70	62
OTTAWA	2	1	172	3	1.609437912	-3.267665989	1.386294361	1	3	1.098612289	-3.555348061	1.098612289	0.3333333	105	62
OTTAWA	2	1	173	3	1.945910149	-3.033472609	1.466337061	0.6666667	3	1.098612289	-3.401197382	1.098612289	0	90	78
OTTAWA	2	1	174	3	1.763588587	-2.924273316	1.575536354	0.6666667	3	1.252762968	-3.518980405	0.980829266	0.6666667	90	62
OTTAWA	2	1	175	3	2.302585093	-1.945910149	2.302585093	2	3	1.466337061	-2.782158181	1.466337061	1	70	62
OTTAWA	2	1	176	3	1.098612289	-3.218875825	1.098612289	0	3	1.609437912	-2.708050201	1.609437912	1	75	78
OTTAWA	2	1	177	3	1.299282993	-2.875104277	1.299282993	0.6666667	3	1.098612289	-3.075774981	1.098612289	0	65	73
OTTAWA	2	1	178	3	1.609437912	-2.833213344	1.609437912	0.3333333	3	1.098612289	-3.344038968	1.098612289	0	85	73
OTTAWA	2	1	179	3	2.197224577	-2.302585093	2.197224577	0.6666667	3	1.466337061	-3.033472609	1.466337061	0.6666667	90	73
OTTAWA	2	1	180	3	0.847297846	-3.534728789	0.847297846	0	3	0.980829266	-3.401197369	0.980829266	0	80	78
OTTAWA	2	1	181	.	.	.	.	.	.	.	.	.	.	90	.
OTTAWA	2	1	182	3	1.203972794	-2.890371768	1.203972794	0	3	1.466337061	-2.890371768	1.203972794	0.6666667	60	78
OTTAWA	2	1	183	3	1.299282993	-3.706579045	0.847297846	1	3	1.203972794	-3.455264603	1.098612289	0	95	73
OTTAWA	2	1	184	3	0.847297846	-3.534728789	0.847297846	0	3	0.847297846	-3.534728789	0.847297846	0	80	73
OTTAWA	2	1	185	.	.	.	.	.	.	.	.	.	.	70	.
OTTAWA	2	1	186	3	2.120263532	-2.915689574	1.466337061	1	3	1.252762968	-3.465735903	0.916290732	0.3333333	80	62
OTTAWA	2	1	187	3	1.098612289	-3.283414346	1.098612289	0	3	1.252762968	-3.129263666	1.252762968	0.3333333	80	75
OTTAWA	2	1	188	3	1.704748092	-2.772588722	1.609437912	0.6666667	3	1.466337061	-2.915689574	1.466337061	0.6666667	80	62
OTTAWA	2	1	189	3	1.203972794	-3.238678462	1.203972794	0	3	0.980829266	-3.461821991	0.980829266	0	85	78
OTTAWA	2	1	190	3	1.203972794	-3.044522448	1.203972794	0	3	0.510825644	-3.737669598	0.510825644	0	70	73
OTTAWA	2	1	191	.	.	.	.	.	.	.	.	.	.	70	.
OTTAWA	2	1	192	3	1.098612289	-3.149882953	1.098612289	0	3	1.299282993	-2.949212249	1.299282993	1	70	73
OTTAWA	2	1	193	3	0.693147181	-3.80666249	0.693147181	0	3	1.609437912	-3.295836876	1.203972794	0.6666667	90	78
OTTAWA	2	1	194	3	1.791759469	-2.650891787	1.791759469	2	3	2.302585093	-2.496741107	1.945910149	0.6666667	85	66
OTTAWA	2	1	195	3	1.098612289	-3.149882953	1.098612289	0	3	1.609437912	-2.708050194	1.540445048	0.3333333	70	78
OTTAWA	2	1	196	3	1.203972794	-3.295836876	1.203972794	0	3	1.609437912	-2.890371758	1.609437912	0.3333333	90	66
OTTAWA	2	1	197	3	1.203972794	-2.890371768	1.203972794	0	3	1.098612289	-2.995732274	1.098612289	0	60	66
OTTAWA	2	1	198	3	2.302585093	-2.140066163	2.302585093	0.3333333	3	2.442347035	-2.156873285	2.285777971	1.3333333	85	62
OTTAWA	2	1	199	3	3.295836866	-1.514127733	3.091042453	4	3	2.498699975	-2.505109353	2.100060833	1.6666667	100	62
OTTAWA	2	1	200	3	1.466337061	-2.862200881	1.386294361	0.6666667	3	1.203972794	-3.149882953	1.098612289	0.3333333	70	62
OTTAWA	2	1	201	3	2.178532441	-2.035956434	2.058388128	1.6666667	3	2.036881932	-2.057462631	2.036881932	2.3333333	60	62
OTTAWA	2	1	202	3	1.041453863	-3.642359457	0.606135785	0.3333333	3	0.847297846	-3.401197396	0.847297846	0	70	53
OTTAWA	2	1	203	3	2.908720895	-1.339774347	2.908720895	3	3	1.791759469	-2.862200881	1.386294361	1	70	62
OTTAWA	2	1	204	.	.	.	.	.	3	1.704748092	-2.924273316	1.575536354	0.6666667	90	62
OTTAWA	2	1	205	.	.	.	.	.	.	.	.	.	.	75	.
OTTAWA	2	1	206	3	1.098612289	-3.401197396	0.847297846	0.3333333	3	1.386294361	-2.862200881	1.386294361	0.6666667	70	78
OTTAWA	2	1	207	.	.	.	.	.	.	.	.	.	.	70	.
OTTAWA	2	1	208	3	1.540445048	-3.113515309	1.386294361	0.6666667	3	1.871802177	-3.247046702	1.252762968	0.6666667	90	62
OTTAWA	2	1	209	3	1.15267952	-3.095815722	1.15267952	0	3	1.734601061	-2.63905733	1.609437912	1.3333333	70	62
OTTAWA	2	1	210	3	1.819158449	-2.976314195	1.466337061	1	3	1.299282993	-2.833213344	1.609437912	0.3333333	85	73
OTTAWA	2	1	211	3	0	-4.248495242	0	0	3	0.847297846	-3.401197396	0.847297846	0	70	73
OTTAWA	2	1	212	3	1.845826685	-2.536199949	1.845826685	1	3	1.609437912	-2.772588722	1.609437912	0.3333333	80	73
OTTAWA	2	1	213	3	2.21557372	-2.530369019	1.969440651	1.3333333	3	1.386294361	-3.113515309	1.386294361	0	90	66
OTTAWA	2	1	214	3	1.945910149	-2.647425573	1.734601061	1.3333333	3	1.098612289	-3.283414346	1.098612289	0	80	78
OTTAWA	2	1	215	3	2.708050201	-2.096248663	2.285777971	2	3	2.036881932	-2.708050207	1.673976427	1	80	62
OTTAWA	2	1	216	3	0.980829266	-3.193558004	0.980829266	0.3333333	3	1.575536354	-2.598850916	1.575536354	0.3333333	65	78
OTTAWA	2	1	217	.	.	.	.	.	.	.	.	.	.	80	.
OTTAWA	2	1	218	3	0	-4.553876892	0	0	3	1.203972794	-3.349904097	1.203972794	0	95	78
OTTAWA	2	1	219	.	.	.	.	.	.	.	.	.	.	85	.
OTTAWA	2	1	220	.	.	.	.	.	.	.	.	.	.	100	.
OTTAWA	2	1	221	3	0.980829266	-3.401197396	0.847297846	0.3333333	3	1.386294361	-2.862200881	1.386294361	0.6666667	70	78
OTTAWA	2	1	222	3	2.197224577	-3.238678462	1.203972794	1	3	1.098612289	-3.344038968	1.098612289	0	85	73
OTTAWA	2	1	223	3	1.673976427	-2.708050207	1.673976427	1	3	1.041453863	-3.340572772	1.041453863	0	80	66
OTTAWA	2	1	224	3	1.504077397	-3.052890699	1.041453863	0.6666667	3	0.693147181	-3.401197382	0.693147181	0	60	53
OTTAWA	2	1	225	3	1.540445048	-2.633942222	1.540445048	0.6666667	3	1.734601061	-2.439786209	1.734601061	1	65	66
OTTAWA	2	1	226	3	2.367123617	-2.302585093	2.079441542	1.6666667	3	1.704748092	-2.995732274	1.386294361	1.3333333	80	62
OTTAWA	2	1	227	3	1.203972794	-3.17805384	1.203972794	0.6666667	3	1.427116364	-3.283414346	1.098612289	1	80	62
OTTAWA	2	1	228	3	1.466337061	-2.915689574	1.466337061	0.3333333	3	1.734601061	-2.772588722	1.609437912	0.6666667	80	75
OTTAWA	2	1	229	3	0.980829266	-3.336658848	0.980829266	0	.	.	.	.	.	75	75
OTTAWA	2	1	230	3	0.693147181	-3.624340933	0.693147181	0	3	1.673976427	-2.931193752	1.386294361	1.3333333	75	78
OTTAWA	2	1	231	3	1.466337061	-3.08753983	1.466337061	0	3	1.89711999	-2.656756902	1.89711999	0.3333333	95	75
OTTAWA	2	1	232	3	1.299282993	-2.949212249	1.299282993	0	3	2.268683545	-2.089010989	2.159484253	1.6666667	70	73
OTTAWA	2	1	233	3	1.203972794	-3.27603425	1.041453863	0.3333333	3	1.704748092	-2.931193752	1.386294361	1	75	62
OTTAWA	2	1	234	3	0.847297846	-3.534728789	0.847297846	0	3	1.343734738	-3.038291897	1.343734738	0.3333333	80	78
OTTAWA	2	1	235	3	2.397895273	-2.420368129	2.079441542	3	3	2.036881932	-3.200526677	1.299282993	1.3333333	90	62
OTTAWA	2	1	236	3	1.098612289	-3.768922162	1.098612289	0	3	1.609437912	-3.258096538	1.609437912	1	130	75
OTTAWA	2	1	237	.	.	.	.	.	.	.	.	.	.	80	.
OTTAWA	2	1	238	3	0.693147181	-3.80666249	0.693147181	0	3	0.980829266	-3.518980405	0.980829266	0	90	.
OTTAWA	2	1	239	3	1.673976427	-2.590267165	1.504077397	1	3	1.203972794	-2.890371768	1.203972794	0.6666667	60	62
OTTAWA	2	1	240	3	0.693147181	-3.688879454	0.693147181	0	3	1.098612289	-3.283414346	1.098612289	0	80	78
OTTAWA	2	1	241	.	.	.	.	.	.	.	.	.	.	95	.
OTTAWA	2	1	242	3	1.609437912	-2.772588722	1.609437912	0	3	1.609437912	-2.772588722	1.609437912	0	80	73
OTTAWA	2	1	243	3	1.203972794	-3.496507571	1.203972794	0	3	1.299282993	-3.401197373	1.299282993	0	110	75
OTTAWA	2	1	244	3	0.847297846	-3.401197396	0.847297846	0	3	0.847297846	-3.401197396	0.847297846	0	70	63
OTTAWA	2	1	245	3	0.693147181	-3.624340933	0.693147181	0	3	1.098612289	-3.218875825	1.098612289	0	75	63
OTTAWA	2	1	246	3	1.791759469	-3.254593898	1.299282993	1.3333333	3	2.197224577	-2.849128799	1.704748092	2	95	73
OTTAWA	2	1	247	3	0.693147181	-3.749504076	0.693147181	0	3	0.773189904	-3.669461353	0.773189904	0	85	73
OTTAWA	2	1	248	.	.	.	.	.	.	.	.	.	.	70	.
OTTAWA	2	1	249	3	1.791759469	-3.064725138	1.540445048	0.3333333	3	1.540445048	-3.064725138	1.540445048	0	100	73
OTTAWA	2	1	250	3	2.427748233	-2.302585093	2.197224577	1.6666667	3	2.251291799	-2.248517872	2.251291799	1.3333333	90	62
OTTAWA	2	1	251	3	1.945910149	-2.902206208	1.540445048	1	3	1.819158449	-3.289971736	1.15267952	1	85	62
OTTAWA	2	1	252	3	1.466337061	-3.082743641	1.299282993	0.3333333	3	1.673976427	-2.995732274	1.386294361	0.3333333	80	62
OTTAWA	2	1	253	3	1.791759469	-2.525728644	1.791759469	0	3	0.980829266	-3.336658848	0.980829266	0	75	66
OTTAWA	2	1	254	3	2.564949357	-2.50737951	1.99243016	2	3	2.233592218	-2.708050201	1.791759469	2.3333333	90	62
OTTAWA	2	1	255	3	1.203972794	-3.912023005	1.098612289	0	3	1.609437912	-3.401197382	1.609437912	0	150	73
OTTAWA	2	1	256	3	0.510825644	-4.094344542	0.510825644	0	3	1.945910149	-3.218875825	1.386294361	1.3333333	100	53
OTTAWA	2	1	257	3	0.693147181	-3.749504076	0.693147181	0	3	1.299282993	-3.238678462	1.203972794	0.3333333	85	75
OTTAWA	2	1	258	3	0.693147181	-3.749504076	0.693147181	0	3	0.693147181	-3.749504076	0.693147181	0	85	73
OTTAWA	2	1	259	3	0.847297846	-3.59535341	0.847297846	0	3	1.098612289	-3.344038968	1.098612289	0	85	78
OTTAWA	2	1	260	3	1.203972794	-2.890371768	1.203972794	0	3	1.99243016	-2.359743501	1.734601061	1	60	73
OTTAWA	2	1	261	3	1.098612289	-3.737669598	0.510825644	0.6666667	3	0	-4.248495242	0	0	70	53
OTTAWA	2	1	262	3	1.945910149	-2.788092909	1.386294361	1	3	0.510825644	-3.663561626	0.510825644	0	65	73
OTTAWA	2	1	263	3	1.791759469	-2.525728644	1.791759469	2	3	0.693147181	-3.624340933	0.693147181	0	75	73
OTTAWA	2	1	264	3	2.079441542	-2.302585093	2.079441542	0	3	2.159484253	-2.302585093	2.079441542	0.6666667	80	73
OTTAWA	2	1	265	3	1.098612289	-3.149882953	1.098612289	0	3	0.847297846	-3.401197396	0.847297846	0	70	75
OTTAWA	2	1	266	3	2.036881932	-2.708050197	2.036881932	0.3333333	3	2.159484253	-2.585447875	2.159484253	0	115	66
OTTAWA	2	1	267	3	1.386294361	-2.862200881	1.386294361	0	3	1.466337061	-3.149882953	1.098612289	1	70	66
OTTAWA	2	1	268	3	2.268683545	-2.562868186	1.819158449	1.6666667	3	2.014903021	-2.590267165	1.791759469	1.3333333	80	62
OTTAWA	2	1	269	3	2.48490665	-2.030651378	2.351375257	1.3333333	3	1.791759469	-2.590267165	1.791759469	0	80	66
OTTAWA	2	1	270	3	1.098612289	-3.283414346	1.098612289	0	3	2.014903021	-2.367123614	2.014903021	1.6666667	80	73
OTTAWA	2	1	271	3	2.079441542	-2.1690537	2.079441542	0.6666667	3	1.845826685	-2.402668557	1.845826685	0.6666667	70	73
OTTAWA	2	1	272	3	2.079441542	-2.862200881	2.079441542	0	3	1.098612289	-3.843030134	1.098612289	0	140	73
OTTAWA	2	1	273	3	1.945910149	-3.064725138	1.540445048	0.6666667	3	1.386294361	-3.218875825	1.386294361	0	100	73
OTTAWA	2	1	274	3	1.845826685	-2.653982985	1.845826685	0.6666667	3	1.098612289	-3.401197382	1.098612289	0	90	73
OTTAWA	2	1	275	3	1.466337061	-3.033472609	1.466337061	0	3	0.847297846	-3.652511824	0.847297846	0	90	73
OTTAWA	2	1	276	3	0.287682047	-3.806662515	0.287682047	0	3	1.466337061	-2.628007501	1.466337061	1.3333333	60	78
OTTAWA	2	1	277	3	2.662587825	-2.495488763	2.058388128	2.3333333	3	1.763588587	-2.790288305	1.763588587	1	95	62
OTTAWA	2	1	278	3	1.945910149	-2.371577964	1.945910149	0	3	1.734601061	-2.582887052	1.734601061	0	75	66
OTTAWA	2	1	279	.	.	.	.	.	.	.	.	.	.	105	.
OTTAWA	2	1	280	3	1.15267952	-3.095815722	1.15267952	0	3	1.098612289	-3.149882953	1.098612289	0	70	66
OTTAWA	2	1	281	3	1.609437912	-3.17805383	1.609437912	0	3	1.921812593	-3.023903156	1.763588587	0.3333333	120	62
OTTAWA	2	1	282	3	0.773189904	-3.475305338	0.773189904	0	3	1.386294361	-2.995732274	1.252762968	0.6666667	70	62
OTTAWA	2	1	283	3	1.945910149	-2.995732274	1.098612289	2	3	1.791759469	-3.401197382	0.693147181	0.6666667	60	78
OTTAWA	2	1	284	3	1.575536354	-2.568288267	1.343734738	1	3	1.575536354	-2.445685944	1.466337061	0.6666667	50	53
OTTAWA	2	1	285	3	1.791759469	-2.590267165	1.791759469	0	3	1.466337061	-2.915689574	1.466337061	0.3333333	80	78
OTTAWA	2	1	286	3	1.673976427	-2.63905733	1.609437912	1	3	1.203972794	-3.044522448	1.203972794	0	70	78
OTTAWA	2	1	287	3	0.693147181	-3.624340933	0.693147181	0	3	1.299282993	-3.113515319	1.203972794	0.3333333	75	78
OTTAWA	2	1	288	3	0.693147181	-3.688879454	0.693147181	0	3	1.203972794	-3.17805384	1.203972794	0	80	78
OTTAWA	2	1	289	3	1.763588587	-2.962942444	1.642227742	0	3	1.763588587	-2.841581599	1.763588587	0	100	53
OTTAWA	2	1	290	3	1.098612289	-3.283414346	1.098612289	0	3	1.203972794	-3.17805384	1.203972794	0	80	78
OTTAWA	2	1	291	3	0.606135785	-3.775890849	0.606135785	0	3	1.466337061	-3.688879454	0.693147181	0.3333333	80	62
OTTAWA	2	1	292	3	0.693147181	-3.555348061	0.693147181	0	3	1.386294361	-2.862200881	1.386294361	0	70	73
OTTAWA	2	1	293	3	0.980829266	-3.401197369	0.980829266	0	3	1.540445048	-2.841581587	1.540445048	0	80	75
OTTAWA	2	1	294	3	0.847297846	-3.247046716	0.847297846	0	3	0.693147181	-3.401197382	0.693147181	0	60	73
OTTAWA	2	1	295	3	0.847297846	-3.534728789	0.847297846	0	3	1.098612289	-3.283414346	1.098612289	0	80	78
OTTAWA	2	1	296	3	0.693147181	-3.624340933	0.693147181	0	3	0.693147181	-3.624340933	0.693147181	0	75	78
OTTAWA	2	1	297	3	0.847297846	-3.534728789	0.847297846	0	3	0.980829266	-3.401197369	0.980829266	0	80	78
OTTAWA	2	1	298	3	1.791759469	-2.590267165	1.791759469	1	3	1.89711999	-2.995732274	1.386294361	1.3333333	80	53
OTTAWA	2	1	299	.	.	.	.	.	.	.	.	.	.	150	.
OTTAWA	2	1	300	3	0.847297846	-3.652511824	0.847297846	0	3	1.098612289	-3.401197382	1.098612289	0.3333333	90	75
OTTAWA	2	2	1	3	1.386294361	-2.995732274	1.386294361	0.6666667	3	1.609437912	-2.772588722	1.609437912	1.3333333	80	78
OTTAWA	2	2	2	3	2.197224577	-2.184802057	2.197224577	2	3	1.969440651	-2.772588722	1.609437912	2	80	62
OTTAWA	2	2	3	3	1.609437912	-2.772588722	1.609437912	0.6666667	3	1.098612289	-3.283414346	1.098612289	0	80	73
OTTAWA	2	2	4	3	1.203972794	-3.238678462	1.203972794	0	3	0.693147181	-3.749504076	0.693147181	0	85	78
OTTAWA	2	2	5	3	1.203972794	-3.295836876	1.203972794	0	.	.	.	.	.	90	73
OTTAWA	2	2	6	3	1.673976427	-3.013431844	1.540445048	0.6666667	3	1.299282993	-3.349904097	1.203972794	0.3333333	95	73
OTTAWA	2	2	7	3	1.673976427	-2.931193759	1.673976427	0.6666667	3	1.098612289	-3.506557897	1.098612289	0	100	73
OTTAWA	2	2	8	3	2.302585093	-2.841581587	1.540445048	2	3	1.386294361	-2.995732274	1.386294361	0.3333333	80	66
OTTAWA	2	2	9	3	1.945910149	-2.708050201	1.609437912	1	3	1.791759469	-2.777043065	1.540445048	0.3333333	75	66
OTTAWA	2	2	10	3	1.540445048	-3.113515309	1.386294361	0.6666667	3	1.098612289	-3.401197382	1.098612289	0.3333333	90	73
OTTAWA	2	2	11	3	0.510825644	-4.094344542	0.510825644	0	3	1.386294361	-3.401197392	1.203972794	0.3333333	100	78
OTTAWA	2	2	12	3	2.079441542	-2.60268968	1.89711999	1.6666667	3	1.734601061	-3.200526677	1.299282993	1.6666667	90	78
OTTAWA	2	2	13	.	.	.	.	.	.	.	.	.	.	100	.
OTTAWA	2	2	14	3	0.980829266	-3.534728789	0.847297846	0.3333333	3	1.098612289	-3.283414346	1.098612289	0	80	78
OTTAWA	2	2	15	3	1.203972794	-3.044522448	1.203972794	0	3	1.540445048	-3.149882953	1.098612289	0.6666667	70	73
OTTAWA	2	2	16	.	.	.	.	.	.	.	.	.	.	150	.
OTTAWA	2	2	17	3	2.833213344	-1.415281898	2.833213344	2	3	2.590267163	-1.979811697	2.268683545	0.3333333	70	62
OTTAWA	2	2	18	3	2.456735776	-2.164434758	2.335374913	1.6666667	3	2.036881932	-2.553899521	1.945910149	1.3333333	90	73
OTTAWA	2	2	19	3	2.890371758	-1.654900289	2.662587825	3.6666667	3	1.540445048	-2.931193752	1.386294361	0.3333333	75	62
OTTAWA	2	2	20	.	.	.	.	.	.	.	.	.	.	120	.
OTTAWA	2	2	21	.	.	.	.	.	3	2.079441542	-2.995732274	1.945910149	0.3333333	140	78
OTTAWA	2	2	22	3	2.159484253	-2.445685933	2.159484253	0	3	1.845826685	-2.759343501	1.845826685	0	100	78
OTTAWA	2	2	23	3	1.734601061	-2.870569125	1.734601061	0	3	1.540445048	-3.218875825	1.386294361	0.6666667	100	53
OTTAWA	2	2	24	3	1.945910149	-2.436116486	1.945910149	0	3	1.299282993	-3.082743641	1.299282993	0.3333333	80	62
OTTAWA	2	2	25	.	.	.	.	.	.	.	.	.	.	100	.
OTTAWA	2	2	26	3	3.060270793	-1.897119985	2.708050201	2.6666667	3	2.197224577	-2.659260037	1.945910149	1	100	62
OTTAWA	2	2	27	3	1.299282993	-3.200526677	1.299282993	0	3	0.847297846	-3.652511824	0.847297846	0	90	66
OTTAWA	2	2	28	3	2.813410719	-2.197224575	2.813410719	1.3333333	3	1.969440651	-3.191476845	1.819158449	0.6666667	150	62
OTTAWA	2	2	29	3	1.673976427	-3.314186005	1.386294361	0.3333333	3	1.386294361	-3.601868077	1.098612289	0.3333333	110	78
OTTAWA	2	2	30	3	1.704748092	-2.74195176	1.575536354	1.3333333	3	1.041453863	-3.27603425	1.041453863	0	75	53
OTTAWA	2	2	31	.	.	.	.	.	.	.	.	.	.	100	.
OTTAWA	2	2	32	3	0.980829266	-3.267665977	0.980829266	0	3	1.466337061	-2.782158181	1.466337061	0.6666667	70	73
OTTAWA	2	2	33	3	1.386294361	-2.995732274	1.386294361	0	3	1.299282993	-3.082743641	1.299282993	0	80	78
OTTAWA	2	2	34	3	2.159484253	-2.094945728	2.079441542	2	3	2.367123617	-1.95881355	2.21557372	3	65	62
OTTAWA	2	2	35	3	1.845826685	-2.647425573	1.734601061	0.6666667	3	1.386294361	-2.995732274	1.386294361	0	80	66
OTTAWA	2	2	36	3	2.442347035	-2.162823151	2.442347035	2.3333333	3	1.466337061	-3.138833125	1.466337061	0	100	78
OTTAWA	2	2	37	3	0.847297846	-3.401197396	0.847297846	0	3	1.921812593	-2.708050194	1.540445048	1.3333333	70	62
OTTAWA	2	2	38	3	0.693147181	-3.481240089	0.693147181	0	3	1.098612289	-3.075774981	1.098612289	0	65	78
OTTAWA	2	2	39	3	0.693147181	-3.555348061	0.693147181	0	3	0.980829266	-3.267665977	0.980829266	0	70	78
OTTAWA	2	2	40	3	1.299282993	-3.461821991	0.980829266	0.3333333	3	0.980829266	-3.461821991	0.980829266	0	85	73
OTTAWA	2	2	41	3	0.847297846	-3.534728789	0.847297846	0	3	0.693147181	-3.688879454	0.693147181	0	80	73
OTTAWA	2	2	42	3	0.693147181	-3.749504076	0.693147181	0	3	1.673976427	-3.344038968	1.098612289	1.3333333	85	78
OTTAWA	2	2	43	3	0.847297846	-3.652511824	0.847297846	0	3	0.693147181	-3.80666249	0.693147181	0	90	73
OTTAWA	2	2	44	3	1.098612289	-2.995732274	1.098612289	0	3	0.847297846	-3.247046716	0.847297846	0	60	78
OTTAWA	2	2	45	3	1.609437912	-2.795061569	1.299282993	0.6666667	3	1.466337061	-2.628007501	1.466337061	1	60	66
OTTAWA	2	2	46	3	1.673976427	-2.768674829	1.673976427	0.6666667	3	1.299282993	-3.143368263	1.299282993	0	85	73
OTTAWA	2	2	47	3	1.098612289	-3.401197382	1.098612289	0	3	1.540445048	-2.959364622	1.540445048	0	90	78
OTTAWA	2	2	48	3	1.252762968	-3.229347114	1.15267952	0.3333333	3	0.773189904	-3.608836731	0.773189904	0.3333333	80	62
OTTAWA	2	2	49	.	.	.	.	.	.	.	.	.	.	70	.
OTTAWA	2	2	50	.	.	.	.	.	.	.	.	.	.	85	.
OTTAWA	2	2	51	3	0.773189904	-3.475305338	0.773189904	0	3	0.693147181	-3.555348061	0.693147181	0	70	62
OTTAWA	2	2	52	.	.	.	.	.	.	.	.	.	.	80	.
OTTAWA	2	2	53	3	0.847297846	-3.247046716	0.847297846	0	3	1.098612289	-2.995732274	1.098612289	0	60	78
OTTAWA	2	2	54	3	1.99243016	-2.50737951	1.99243016	0.6666667	3	2.120263532	-2.765208609	1.734601061	0.6666667	90	73
OTTAWA	2	2	55	3	1.427116364	-3.301113923	1.252762968	0.3333333	3	1.466337061	-3.08753983	1.466337061	0.3333333	95	78
OTTAWA	2	2	56	.	.	.	.	.	.	.	.	.	.	90	.
OTTAWA	2	2	57	.	.	.	.	.	.	.	.	.	.	70	.
OTTAWA	2	2	58	3	1.098612289	-3.218875825	1.098612289	0.3333333	3	1.466337061	-2.851151052	1.466337061	0.3333333	75	78
OTTAWA	2	2	59	3	2.772588722	-2.45211683	2.335374913	0.6666667	3	2.21557372	-2.571918023	2.21557372	0	120	66
OTTAWA	2	2	60	3	1.99243016	-3.143368277	1.99243016	0	3	1.945910149	-3.189888288	1.945910149	0	170	73
OTTAWA	2	2	61	.	.	.	.	.	.	.	.	.	.	150	.
OTTAWA	2	2	62	3	0.693147181	-3.218875825	0.693147181	0	3	0	-3.912023005	0	0	50	53
OTTAWA	2	2	63	.	.	.	.	.	3	0.980829266	-3.267665977	0.980829266	0.3333333	70	73
OTTAWA	2	2	64	3	0.847297846	-3.401197396	0.847297846	0	3	0.847297846	-3.401197396	0.847297846	0	70	78
OTTAWA	2	2	65	.	.	.	.	.	.	.	.	.	.	60	.
OTTAWA	2	2	66	.	.	.	.	.	.	.	.	.	.	80	.
OTTAWA	2	2	67	3	1.969440651	-2.628007493	1.871802177	0.3333333	3	1.871802177	-2.628007493	1.871802177	0.3333333	90	62
OTTAWA	2	2	68	3	1.540445048	-3.064725138	1.540445048	0.3333333	3	2.197224577	-2.407945609	2.197224577	1	100	73
OTTAWA	2	2	69	3	0.510825644	-3.663561626	0.510825644	0	3	1.704748092	-3.021707749	1.15267952	0.6666667	65	62
OTTAWA	2	2	70	3	1.386294361	-3.16758253	1.386294361	0	3	1.845826685	-2.708050206	1.845826685	0	95	53
OTTAWA	2	2	71	3	1.098612289	-3.401197382	1.098612289	0	3	0.980829266	-3.518980405	0.980829266	0	90	73
OTTAWA	2	2	72	3	0.693147181	-3.749504076	0.693147181	0	3	1.098612289	-3.344038968	1.098612289	0	85	78
OTTAWA	2	2	73	3	1.969440651	-2.731039715	1.969440651	0	3	1.299282993	-3.401197373	1.299282993	0.3333333	110	73
OTTAWA	2	2	74	3	1.99243016	-3.518980405	0.980829266	2	3	2.079441542	-3.033472609	1.466337061	0.6666667	90	53
OTTAWA	2	2	75	3	1.466337061	-3.138833125	1.466337061	0	3	1.299282993	-3.305887193	1.299282993	0.3333333	100	73
OTTAWA	2	2	76	3	1.609437912	-2.63905733	1.609437912	0.6666667	3	1.203972794	-3.044522448	1.203972794	0	70	73
OTTAWA	2	2	77	.	.	.	.	.	.	.	.	.	.	80	.
OTTAWA	2	2	78	3	0.510825644	-3.737669598	0.510825644	0	3	1.734601061	-2.513894181	1.734601061	2.3333333	70	73
OTTAWA	2	2	79	3	1.098612289	-3.283414346	1.098612289	0	3	1.466337061	-2.915689574	1.466337061	0.3333333	80	73
OTTAWA	2	2	80	3	0.659245612	-3.722781023	0.659245612	0	.	.	.	.	.	80	78
OTTAWA	2	2	81	3	0.847297846	-3.327089424	0.847297846	0	3	0.510825644	-3.663561626	0.510825644	0	65	66
OTTAWA	2	2	82	3	1.386294361	-2.708050201	1.386294361	0	3	1.299282993	-2.795061569	1.299282993	0.3333333	60	73
OTTAWA	2	2	83	3	0.847297846	-3.59535341	0.847297846	0	3	0.980829266	-3.461821991	0.980829266	0	85	78
OTTAWA	2	2	84	3	1.945910149	-2.148434413	1.945910149	1.3333333	3	2.538973874	-2.302585093	1.791759469	0.3333333	60	62
OTTAWA	2	2	85	3	0.980829266	-3.267665977	0.980829266	0	3	0.693147181	-3.555348061	0.693147181	0	70	66
OTTAWA	2	2	86	3	1.203972794	-3.17805384	1.203972794	0	3	1.540445048	-2.841581587	1.540445048	1	80	78
OTTAWA	2	2	87	.	.	.	.	.	.	.	.	.	.	80	.
OTTAWA	2	2	88	3	0.980829266	-3.267665977	0.980829266	0	3	1.540445048	-2.708050194	1.540445048	0.6666667	70	73
OTTAWA	2	2	89	3	0.693147181	-3.912023005	0.693147181	0	3	0.980829266	-3.62434092	0.980829266	0.3333333	100	78
OTTAWA	2	2	90	3	1.673976427	-2.500410843	1.673976427	1	3	2.397895273	-2.054123738	2.120263532	2.6666667	65	73
OTTAWA	2	2	91	3	1.540445048	-2.708050194	1.540445048	0.6666667	3	1.386294361	-2.949212249	1.299282993	1	70	73
OTTAWA	2	2	92	3	1.673976427	-3.056356895	1.386294361	0.6666667	3	2.159484253	-2.363209715	2.079441542	0.6666667	85	78
OTTAWA	2	2	93	3	1.386294361	-2.995732274	1.386294361	0	3	2.159484253	-2.708050207	1.673976427	1	80	53
OTTAWA	2	2	94	.	.	.	.	.	.	.	.	.	.	60	.
OTTAWA	2	2	95	3	0.693147181	-3.481240089	0.693147181	0	3	1.203972794	-2.970414476	1.203972794	0	65	78
OTTAWA	2	2	96	3	0.980829266	-3.113515297	0.980829266	4.3333333	3	1.673976427	-2.420368135	1.673976427	1	60	62
OTTAWA	2	2	97	3	1.386294361	-3.200526677	1.299282993	0	3	0.693147181	-3.80666249	0.693147181	0	90	62
OTTAWA	2	2	98	3	0.980829266	-3.401197369	0.980829266	0	3	1.299282993	-3.082743641	1.299282993	0.6666667	80	66
OTTAWA	2	2	99	.	.	.	.	.	.	.	.	.	.	90	.
OTTAWA	2	2	100	3	1.299282993	-3.401197373	1.299282993	0	3	1.386294361	-3.314186005	1.386294361	0	110	78
OTTAWA	2	2	101	.	.	.	.	.	3	0.693147181	-3.749504076	0.693147181	0	85	.
OTTAWA	2	2	102	3	2.036881932	-2.708050196	1.89711999	0.3333333	3	1.609437912	-2.995732274	1.609437912	0	100	73
OTTAWA	2	2	103	3	2.730029106	-1.780063432	2.662587825	3.6666667	3	1.845826685	-2.596824571	1.845826685	1.6666667	85	66
OTTAWA	2	2	104	3	2.662587825	-1.919592841	2.397895273	3.3333333	3	1.386294361	-2.931193752	1.386294361	0.6666667	75	66
OTTAWA	2	2	105	3	0.980829266	-3.62434092	0.980829266	0	3	1.203972794	-3.401197392	1.203972794	0	100	73
OTTAWA	2	2	106	3	1.252762968	-3.129263666	1.252762968	0	3	1.098612289	-3.283414346	1.098612289	0.3333333	80	53
OTTAWA	2	2	107	3	1.098612289	-3.218875825	1.098612289	0	3	1.386294361	-2.931193752	1.386294361	0.3333333	75	78
OTTAWA	2	2	108	3	1.299282993	-3.305887193	1.299282993	0	3	1.466337061	-3.138833125	1.466337061	0	100	78
OTTAWA	2	2	109	3	0.980829266	-3.518980405	0.980829266	0	3	0.847297846	-3.652511824	0.847297846	0	90	78
OTTAWA	2	2	110	3	1.763588587	-3.058252624	1.642227742	0	3	1.299282993	-3.7196511	0.980829266	0	110	66
OTTAWA	2	2	111	3	0.693147181	-3.481240089	0.693147181	0	3	1.203972794	-2.970414476	1.203972794	0	65	78
OTTAWA	2	2	112	3	1.845826685	-2.854653681	1.845826685	0.3333333	3	1.098612289	-3.601868077	1.098612289	0	110	73
OTTAWA	2	2	113	3	2.197224577	-2.890371758	1.609437912	2	3	1.386294361	-3.113515309	1.386294361	0.3333333	90	66
OTTAWA	2	2	114	3	1.466337061	-3.688879454	1.098612289	0.3333333	3	1.945910149	-2.841581594	1.945910149	0.3333333	120	78
OTTAWA	2	2	115	3	0.916290732	-3.258096538	0.916290732	0	3	0.916290732	-3.258096538	0.916290732	0	65	78
OTTAWA	2	2	116	3	2.525728644	-2.174751721	2.525728644	3	3	1.704748092	-3.124944012	1.575536354	1	110	62
OTTAWA	2	2	117	3	0.847297846	-4.020236604	0.847297846	0	3	1.098612289	-3.768922162	1.098612289	0	130	78
OTTAWA	2	2	118	3	1.098612289	-3.64631984	1.098612289	0	3	1.791759469	-3.49216916	1.252762968	1	115	78
OTTAWA	2	2	119	3	0.693147181	-3.624340933	0.693147181	0	3	1.098612289	-3.218875825	1.098612289	0	75	78
OTTAWA	2	2	120	3	0.693147181	-3.555348061	0.693147181	0	3	1.386294361	-2.862200881	1.386294361	0	70	78
OTTAWA	2	2	121	3	0.693147181	-3.555348061	0.693147181	0	3	0.693147181	-3.555348061	0.693147181	0	70	73
OTTAWA	2	2	122	3	0.847297846	-3.247046716	0.847297846	0	3	1.466337061	-2.628007501	1.466337061	1.6666667	60	78
OTTAWA	2	2	123	.	.	.	.	.	.	.	.	.	.	100	.
OTTAWA	2	2	124	3	1.098612289	-3.149882953	1.098612289	0	3	1.386294361	-2.862200881	1.386294361	0	70	66
OTTAWA	2	2	125	3	2.302585093	-2.302585093	2.302585093	1.6666667	3	1.203972794	-3.401197392	1.203972794	0.3333333	100	73
OTTAWA	2	2	126	3	1.203972794	-3.349904097	1.203972794	0.3333333	3	1.466337061	-3.08753983	1.466337061	0.3333333	95	78
OTTAWA	2	2	127	.	.	.	.	.	.	.	.	.	.	95	.
OTTAWA	2	2	128	3	2.079441542	-2.841581599	1.763588587	1	3	1.791759469	-2.813410717	1.791759469	1	100	73
OTTAWA	2	2	129	3	1.203972794	-3.113515319	1.203972794	0.6666667	3	1.252762968	-3.113515319	1.203972794	0	75	53
OTTAWA	2	2	130	3	1.99243016	-2.919359289	1.734601061	0.6666667	3	1.609437912	-3.187623289	1.466337061	0.3333333	105	66
OTTAWA	2	2	131	3	1.540445048	-3.160035318	1.540445048	0.6666667	3	1.386294361	-3.314186005	1.386294361	0	110	78
OTTAWA	2	2	132	3	0.693147181	-3.218875825	0.693147181	0	3	0.847297846	-3.064725159	0.847297846	0	50	66
OTTAWA	2	2	133	3	1.791759469	-2.772588722	1.609437912	1	3	1.673976427	-2.708050207	1.673976427	1	80	62
OTTAWA	2	2	134	3	1.098612289	-3.506557897	1.098612289	0	3	1.252762968	-3.352407217	1.252762968	0	100	78
OTTAWA	2	2	135	.	.	.	.	.	.	.	.	.	.	60	.
OTTAWA	2	2	136	3	1.098612289	-3.218875825	1.098612289	0	3	1.791759469	-2.851151052	1.466337061	1.3333333	75	78
OTTAWA	2	2	137	3	1.098612289	-2.590267165	1.098612289	0	3	0.847297846	-2.841581608	0.847297846	0	40	62
OTTAWA	2	2	138	3	1.466337061	-2.915689574	1.466337061	0.6666667	3	1.466337061	-2.915689574	1.466337061	0.6666667	80	62
OTTAWA	2	2	139	3	1.098612289	-3.688879454	0.693147181	0.3333333	3	0.693147181	-3.688879454	0.693147181	0	80	78
OTTAWA	2	2	140	3	0.980829266	-3.267665977	0.980829266	0	3	1.15267952	-3.095815722	1.15267952	0.6666667	70	62
OTTAWA	2	2	141	.	.	.	.	.	.	.	.	.	.	80	.
OTTAWA	2	2	142	.	.	.	.	.	.	.	.	.	.	120	.
OTTAWA	2	2	143	3	0.693147181	-3.688879454	0.693147181	0	3	1.466337061	-2.915689574	1.466337061	0.3333333	80	78
OTTAWA	2	2	144	3	1.945910149	-2.659260037	1.945910149	0	3	1.540445048	-3.305887193	1.299282993	0	100	73
OTTAWA	2	2	145	3	0.847297846	-3.59535341	0.847297846	0	3	1.845826685	-2.596824571	1.845826685	1	85	78
OTTAWA	2	2	146	3	1.098612289	-3.075774981	1.098612289	0	3	1.845826685	-2.708050209	1.466337061	1	65	78
OTTAWA	2	2	147	3	1.89711999	-2.995732274	1.609437912	0.3333333	3	1.89711999	-2.813410717	1.791759469	0.3333333	100	78
OTTAWA	2	2	148	3	1.098612289	-3.149882953	1.098612289	0	3	0.980829266	-3.267665977	0.980829266	0	70	78
OTTAWA	2	2	149	.	.	.	.	.	.	.	.	.	.	100	.
OTTAWA	2	2	150	3	0.980829266	-3.193558004	0.980829266	0	3	1.845826685	-2.328560585	1.845826685	1.3333333	65	78
OTTAWA	2	2	151	3	1.386294361	-3.254593898	1.299282993	0.6666667	3	1.540445048	-3.013431844	1.540445048	0.3333333	95	62
OTTAWA	2	2	152	3	2.397895273	-2.38959647	2.397895273	0	3	2.351375257	-2.553899525	2.233592218	0.3333333	120	53
OTTAWA	2	2	153	.	.	.	.	.	.	.	.	.	.	0	.
OTTAWA	2	2	154	3	0.693147181	-3.555348061	0.693147181	0	3	1.386294361	-2.862200881	1.386294361	0	70	78
OTTAWA	2	2	155	3	0.693147181	-3.80666249	0.693147181	0	3	1.734601061	-2.765208609	1.734601061	0	90	66
OTTAWA	2	2	156	3	2.079441542	-2.363209715	2.079441542	1	3	1.540445048	-3.238678462	1.203972794	0.3333333	85	62
OTTAWA	2	2	157	3	1.704748092	-3.652511824	0.847297846	0.6666667	3	1.15267952	-3.34713015	1.15267952	0	90	78
OTTAWA	2	2	158	3	1.386294361	-2.708050201	1.386294361	0	3	0.693147181	-3.401197382	0.693147181	0	60	53
OTTAWA	2	2	159	3	1.673976427	-2.574518815	1.673976427	1.3333333	3	1.504077397	-2.904760504	1.343734738	0.6666667	70	78
OTTAWA	2	2	160	3	1.791759469	-3.401197392	1.203972794	1.3333333	3	1.673976427	-3.064725138	1.540445048	0.6666667	100	78
OTTAWA	2	2	161	3	0.693147181	-3.688879454	0.693147181	0	3	0.980829266	-3.401197369	0.980829266	0	80	78
OTTAWA	2	2	162	3	0.693147181	-3.555348061	0.693147181	0	3	1.098612289	-3.149882953	1.098612289	0	70	78
OTTAWA	2	2	163	3	1.098612289	-3.283414346	1.098612289	0	3	1.299282993	-3.082743641	1.299282993	0	80	78
OTTAWA	2	2	164	3	2.833213344	-2.25021711	2.793208007	2.6666667	3	2.367123617	-2.809832899	2.233592218	1.6666667	155	62
OTTAWA	2	2	165	3	2.079441542	-2.238046572	2.079441542	0	3	2.079441542	-2.238046572	2.079441542	0	75	73
OTTAWA	2	2	166	3	1.642227742	-2.739798893	1.642227742	1.6666667	3	1.15267952	-3.340572772	1.041453863	0.6666667	80	66
OTTAWA	2	2	167	.	.	.	.	.	.	.	.	.	.	80	62
OTTAWA	2	2	168	3	1.734601061	-3.160035318	1.540445048	0.3333333	3	1.299282993	-3.401197373	1.299282993	0	110	66
OTTAWA	2	2	169	3	2.268683545	-1.73864964	2.268683545	0.3333333	3	1.673976427	-2.333356758	1.673976427	0	55	73
OTTAWA	2	2	170	3	2.036881932	-2.653982985	1.845826685	1	3	1.921812593	-2.577997078	1.921812593	0.3333333	90	62
OTTAWA	2	2	171	3	0.980829266	-2.825833224	0.980829266	0	3	1.098612289	-2.708050201	1.098612289	0	45	73
OTTAWA	2	2	172	3	1.203972794	-3.401197392	1.203972794	0	3	0.980829266	-3.62434092	0.980829266	0	100	62
OTTAWA	2	2	173	3	1.575536354	-3.634812222	1.15267952	0.6666667	3	1.098612289	-3.688879454	1.098612289	0	120	78
OTTAWA	2	2	174	3	1.791759469	-3.056356895	1.386294361	1	3	1.299282993	-3.344038968	1.098612289	0.6666667	85	62
OTTAWA	2	2	175	3	2.079441542	-2.363209715	2.079441542	0	3	1.098612289	-3.344038968	1.098612289	0	85	66
OTTAWA	2	2	176	3	0.916290732	-3.401197382	0.916290732	0	3	1.386294361	-2.931193752	1.386294361	0	75	73
OTTAWA	2	2	177	3	1.299282993	-2.612740012	1.299282993	0.6666667	3	1.098612289	-2.813410717	1.098612289	0	50	73
OTTAWA	2	2	178	3	0.847297846	-3.652511824	0.847297846	0	3	0.693147181	-3.80666249	0.693147181	0	90	73
OTTAWA	2	2	179	3	2.197224577	-2.503255788	2.197224577	0.6666667	3	1.845826685	-2.854653681	1.845826685	0	110	73
OTTAWA	2	2	180	3	0.980829266	-3.518980405	0.980829266	0	3	1.299282993	-3.200526677	1.299282993	0.6666667	90	75
OTTAWA	2	2	181	.	.	.	.	.	.	.	.	.	.	120	.
OTTAWA	2	2	182	3	1.203972794	-3.044522448	1.203972794	0	3	1.466337061	-3.044522448	1.203972794	0.6666667	70	75
OTTAWA	2	2	183	3	0.773189904	-3.726619767	0.773189904	0	3	1.098612289	-3.401197382	1.098612289	0	90	73
OTTAWA	2	2	184	3	0.847297846	-3.247046716	0.847297846	0	3	0.980829266	-3.113515297	0.980829266	0	60	73
OTTAWA	2	2	185	.	.	.	.	.	.	.	.	.	.	60	.
OTTAWA	2	2	186	3	1.791759469	-2.708050209	1.466337061	0	3	0.847297846	-3.327089424	0.847297846	0	65	66
OTTAWA	2	2	187	3	1.098612289	-3.283414346	1.098612289	0	3	1.466337061	-2.915689574	1.466337061	0	80	78
OTTAWA	2	2	188	3	1.466337061	-3.033472609	1.466337061	0.3333333	3	1.609437912	-2.924273316	1.575536354	0.6666667	90	53
OTTAWA	2	2	189	3	1.203972794	-3.295836876	1.203972794	0	3	0.980829266	-3.518980405	0.980829266	0	90	75
OTTAWA	2	2	190	3	0.847297846	-3.534728789	0.847297846	0	3	1.203972794	-3.534728789	0.847297846	0.3333333	80	66
OTTAWA	2	2	191	.	.	.	.	.	.	.	.	.	.	60	.
OTTAWA	2	2	192	3	1.098612289	-3.149882953	1.098612289	0	3	1.466337061	-2.782158181	1.466337061	1.3333333	70	73
OTTAWA	2	2	193	3	0.693147181	-3.624340933	0.693147181	0	3	1.609437912	-3.113515319	1.203972794	0.6666667	75	75
OTTAWA	2	2	194	3	1.791759469	-2.708050201	1.791759469	0.3333333	3	1.845826685	-2.653982985	1.845826685	0.6666667	90	73
OTTAWA	2	2	195	3	0.847297846	-3.401197396	0.847297846	0	3	1.299282993	-3.044522448	1.203972794	0.3333333	70	78
OTTAWA	2	2	196	3	1.203972794	-3.044522448	1.203972794	0	3	1.098612289	-3.149882953	1.098612289	0	70	66
OTTAWA	2	2	197	3	1.098612289	-2.995732274	1.098612289	0	3	0.980829266	-3.113515297	0.980829266	0	60	66
OTTAWA	2	2	198	3	2.302585093	-2.251291799	2.302585093	0.3333333	3	1.734601061	-2.81927583	1.734601061	0	95	62
OTTAWA	2	2	199	3	3.295836866	-1.514127733	3.091042453	4	3	2.498699975	-2.505109353	2.100060833	1.6666667	100	62
OTTAWA	2	2	200	3	1.642227742	-2.739798893	1.642227742	0	3	1.299282993	-3.17805384	1.203972794	0.3333333	80	62
OTTAWA	2	2	201	3	1.791759469	-2.120263536	1.791759469	1.6666667	3	2.036881932	-1.875141074	2.036881932	2.3333333	50	73
OTTAWA	2	2	202	3	2.233592218	-3.129263666	1.252762968	1.6666667	3	1.845826685	-3.283414346	1.098612289	1.6666667	80	62
OTTAWA	2	2	203	3	2.730029106	-1.71943881	2.662587825	2.6666667	3	1.540445048	-2.995732274	1.386294361	0.6666667	80	62
OTTAWA	2	2	204	.	.	.	.	.	3	1.704748092	-2.924273316	1.575536354	0.6666667	90	73
OTTAWA	2	2	205	.	.	.	.	.	.	.	.	.	.	80	.
OTTAWA	2	2	206	3	1.098612289	-3.401197382	1.098612289	0	3	1.15267952	-3.34713015	1.15267952	0	90	78
OTTAWA	2	2	207	.	.	.	.	.	.	.	.	.	.	75	.
OTTAWA	2	2	208	3	1.466337061	-2.851151052	1.466337061	0.6666667	3	1.89711999	-2.931193752	1.386294361	0.3333333	75	63
OTTAWA	2	2	209	3	1.15267952	-3.229347114	1.15267952	0	3	1.252762968	-3.340572772	1.041453863	0.6666667	80	62
OTTAWA	2	2	210	3	1.343734738	-3.455264603	1.098612289	0.6666667	3	1.203972794	-3.349904097	1.203972794	0	95	78
OTTAWA	2	2	211	3	0.287682047	-3.960813195	0.287682047	0	3	0.510825644	-3.737669598	0.510825644	0	70	73
OTTAWA	2	2	212	3	1.945910149	-2.799021979	1.945910149	0.6666667	3	1.386294361	-3.358637767	1.386294361	0	115	66
OTTAWA	2	2	213	3	2.55204595	-2.484906646	2.21557372	2	3	1.609437912	-3.401197373	1.299282993	0.3333333	110	62
OTTAWA	2	2	214	3	1.734601061	-2.915689574	1.466337061	0.6666667	3	1.609437912	-2.772588722	1.609437912	0.3333333	80	78
OTTAWA	2	2	215	3	2.627081136	-2.231126126	2.268683545	2	3	1.609437912	-2.890371758	1.609437912	0.3333333	90	62
OTTAWA	2	2	216	3	1.386294361	-2.788092909	1.386294361	0	3	1.734601061	-2.439786209	1.734601061	0.3333333	65	78
OTTAWA	2	2	217	.	.	.	.	.	.	.	.	.	.	85	.
OTTAWA	2	2	218	3	1.203972794	-3.17805384	1.203972794	0	3	1.203972794	-3.17805384	1.203972794	0	80	73
OTTAWA	2	2	219	.	.	.	.	.	.	.	.	.	.	70	.
OTTAWA	2	2	220	.	.	.	.	.	.	.	.	.	.	120	.
OTTAWA	2	2	221	3	1.609437912	-3.401197369	0.980829266	0.3333333	3	1.673976427	-2.995732274	1.386294361	0.3333333	80	78
OTTAWA	2	2	222	3	2.197224577	-3.496507571	1.203972794	1	3	2.382627798	-2.995732274	1.704748092	1.3333333	110	62
OTTAWA	2	2	223	3	1.673976427	-2.708050207	1.673976427	1	3	1.540445048	-2.841581587	1.540445048	0	80	78
OTTAWA	2	2	224	3	1.504077397	-3.132933407	1.041453863	0.6666667	3	0	-4.17438727	0	0	65	53
OTTAWA	2	2	225	3	1.386294361	-3.056356895	1.386294361	0.3333333	3	1.386294361	-3.056356895	1.386294361	0.3333333	85	62
OTTAWA	2	2	226	3	2.120263532	-2.484906645	1.89711999	1.3333333	3	1.99243016	-2.590267165	1.791759469	1	80	62
OTTAWA	2	2	227	3	1.15267952	-3.095815722	1.15267952	0.6666667	3	0.693147181	-3.555348061	0.693147181	0	70	62
OTTAWA	2	2	228	3	1.466337061	-2.976314195	1.466337061	0.3333333	3	1.734601061	-2.833213344	1.609437912	0.6666667	85	78
OTTAWA	2	2	229	3	0.980829266	-3.336658848	0.980829266	0	.	.	.	.	.	75	78
OTTAWA	2	2	230	3	1.098612289	-3.283414346	1.098612289	0.6666667	3	1.734601061	-2.647425573	1.734601061	1.3333333	80	78
OTTAWA	2	2	231	3	1.466337061	-3.321154682	1.466337061	0	3	1.89711999	-2.890371753	1.89711999	0.3333333	120	78
OTTAWA	2	2	232	3	1.098612289	-3.506557897	1.098612289	0	3	1.99243016	-2.759343501	1.845826685	0.6666667	100	78
OTTAWA	2	2	233	3	1.609437912	-3.149882953	1.098612289	0.6666667	3	1.609437912	-2.995732274	1.252762968	0.6666667	70	62
OTTAWA	2	2	234	3	0.847297846	-3.706579045	0.847297846	0	3	1.504077397	-3.049799495	1.504077397	0	95	78
OTTAWA	2	2	235	3	2.63905733	-1.791759472	2.590267163	3.6666667	3	1.945910149	-2.536199949	1.845826685	1.3333333	80	66
OTTAWA	2	2	236	3	1.098612289	-3.768922162	1.098612289	0	3	1.791759469	-3.075774981	1.791759469	0.6666667	130	78
OTTAWA	2	2	237	.	.	.	.	.	.	.	.	.	.	70	.
OTTAWA	2	2	238	3	0.693147181	-3.688879454	0.693147181	0	3	0.980829266	-3.401197369	0.980829266	0	80	78
OTTAWA	2	2	239	3	1.871802177	-2.510224458	1.871802177	1	3	1.299282993	-3.17805384	1.203972794	0.6666667	80	62
OTTAWA	2	2	240	3	0.980829266	-3.401197369	0.980829266	0	3	0.693147181	-3.688879454	0.693147181	0	80	73
OTTAWA	2	2	241	.	.	.	.	.	.	.	.	.	.	90	.
OTTAWA	2	2	242	3	1.540445048	-3.496507571	1.203972794	0.6666667	3	1.609437912	-3.091042453	1.609437912	0.6666667	110	78
OTTAWA	2	2	243	3	1.203972794	-3.295836876	1.203972794	0	3	1.299282993	-3.200526677	1.299282993	0	90	78
OTTAWA	2	2	244	3	0.847297846	-3.534728789	0.847297846	0	3	0.847297846	-3.534728789	0.847297846	0	80	62
OTTAWA	2	2	245	3	0.510825644	-3.80666247	0.510825644	0	3	1.098612289	-3.218875825	1.098612289	0	75	62
OTTAWA	2	2	246	3	1.791759469	-3.082743641	1.299282993	1.3333333	3	2.197224577	-2.677278542	1.704748092	2	80	62
OTTAWA	2	2	247	3	0.693147181	-3.688879454	0.693147181	0	3	1.791759469	-2.708050207	1.673976427	1.3333333	80	73
OTTAWA	2	2	248	.	.	.	.	.	.	.	.	.	.	70	.
OTTAWA	2	2	249	3	1.540445048	-3.327089402	1.540445048	0	3	1.386294361	-3.481240089	1.386294361	0	130	66
OTTAWA	2	2	250	3	2.590267163	-2.126128659	2.427748233	2	3	1.945910149	-2.762117422	1.791759469	0.3333333	95	63
OTTAWA	2	2	251	3	2.079441542	-2.462927739	2.036881932	3	3	1.673976427	-3.518980405	0.980829266	0.3333333	90	62
OTTAWA	2	2	252	3	1.466337061	-3.305887193	1.299282993	0.3333333	3	1.098612289	-3.506557897	1.098612289	0	100	66
OTTAWA	2	2	253	3	1.203972794	-3.401197392	1.203972794	0	3	0.980829266	-3.62434092	0.980829266	0	100	66
OTTAWA	2	2	254	3	2.862200881	-1.963609729	2.590267163	3.3333333	3	1.609437912	-3.455264603	1.098612289	0.3333333	95	62
OTTAWA	2	2	255	3	1.203972794	-3.737669628	1.203972794	0	3	1.609437912	-3.33220451	1.609437912	0	140	78
OTTAWA	2	2	256	3	0.916290732	-3.583518938	0.916290732	0	3	0.916290732	-3.583518938	0.916290732	0	90	53
OTTAWA	2	2	257	3	0.693147181	-3.860729711	0.693147181	0	3	1.299282993	-3.349904097	1.203972794	0.3333333	95	78
OTTAWA	2	2	258	3	0.693147181	-3.688879454	0.693147181	0	3	0.693147181	-3.688879454	0.693147181	0	80	73
OTTAWA	2	2	259	3	1.540445048	-3.033472609	1.466337061	0.3333333	3	1.299282993	-3.401197382	1.098612289	0.3333333	90	73
OTTAWA	2	2	260	3	1.386294361	-3.344038968	1.098612289	0.3333333	3	1.99243016	-2.708050195	1.734601061	1	85	62
OTTAWA	2	2	261	3	0.510825644	-3.871200991	0.510825644	0	3	1.386294361	-3.038291897	1.343734738	0	80	53
OTTAWA	2	2	262	3	1.343734738	-2.973753376	1.343734738	0.3333333	3	1.15267952	-3.401197382	0.916290732	0.3333333	75	62
OTTAWA	2	2	263	3	1.845826685	-2.890371758	1.609437912	0.6666667	3	1.466337061	-3.033472609	1.466337061	0	90	73
OTTAWA	2	2	264	3	2.079441542	-2.420368129	2.079441542	3	3	2.662587825	-1.860752341	2.63905733	1.3333333	90	62
OTTAWA	2	2	265	3	0.980829266	-3.267665977	0.980829266	0	3	0.980829266	-3.267665977	0.980829266	0	70	78
OTTAWA	2	2	266	3	2.268683545	-2.431796821	2.268683545	0	3	2.159484253	-2.540996113	2.159484253	0	110	66
OTTAWA	2	2	267	3	1.386294361	-2.862200881	1.386294361	0	3	1.673976427	-2.782158181	1.466337061	1	70	66
OTTAWA	2	2	268	3	2.268683545	-2.562868186	1.819158449	1.6666667	3	1.203972794	-3.17805384	1.203972794	0	80	62
OTTAWA	2	2	269	3	2.120263532	-2.322387724	2.120263532	0.3333333	3	1.969440651	-2.473210605	1.969440651	0	85	66
OTTAWA	2	2	270	3	1.734601061	-2.765208609	1.734601061	2	3	1.945910149	-2.890371758	1.609437912	1.3333333	90	78
OTTAWA	2	2	271	3	2.159484253	-2.647425573	1.734601061	1	3	1.609437912	-2.772588722	1.609437912	0	80	73
OTTAWA	2	2	272	3	2.302585093	-2.708050205	2.233592218	0.3333333	3	2.159484253	-2.782158169	2.159484253	0	140	66
OTTAWA	2	2	273	3	1.89711999	-2.870569125	1.734601061	0.6666667	3	1.734601061	-2.870569125	1.734601061	0	100	73
OTTAWA	2	2	274	3	1.845826685	-2.854653681	1.845826685	0.6666667	3	1.386294361	-3.314186005	1.386294361	0	110	73
OTTAWA	2	2	275	3	0.980829266	-3.806662477	0.980829266	0	3	1.203972794	-3.583518948	1.203972794	0	120	78
OTTAWA	2	2	276	3	0.693147181	-3.401197382	0.693147181	0	3	1.098612289	-2.995732274	1.098612289	0	60	73
OTTAWA	2	2	277	3	2.382627798	-2.965879305	1.734601061	1.6666667	3	1.673976427	-3.160035318	1.540445048	0.3333333	110	62
OTTAWA	2	2	278	3	1.673976427	-3.026503938	1.673976427	0	3	1.845826685	-2.854653681	1.845826685	0	110	66
OTTAWA	2	2	279	.	.	.	.	.	.	.	.	.	.	90	.
OTTAWA	2	2	280	3	0.847297846	-3.401197396	0.847297846	0	3	0.693147181	-3.555348061	0.693147181	0	70	73
OTTAWA	2	2	281	3	1.609437912	-2.772588722	1.609437912	0	3	1.921812593	-2.618438048	1.763588587	0.3333333	80	53
OTTAWA	2	2	282	3	0.287682047	-3.806662515	0.287682047	0	3	0.693147181	-3.401197382	0.693147181	0	60	53
OTTAWA	2	2	283	3	0.980829266	-3.267665977	0.980829266	0	3	0.847297846	-3.33220451	0.916290732	0	70	78
OTTAWA	2	2	284	3	1.575536354	-2.973753376	1.343734738	1	3	1.575536354	-2.851151052	1.466337061	0.6666667	75	53
OTTAWA	2	2	285	3	1.791759469	-2.762117422	1.791759469	0	3	1.466337061	-3.08753983	1.466337061	0	95	73
OTTAWA	2	2	286	3	2.302585093	-2.407945609	2.197224577	1.6666667	3	1.540445048	-3.064725138	1.540445048	0	100	66
OTTAWA	2	2	287	3	0.847297846	-3.652511824	0.847297846	0	3	1.098612289	-3.401197382	1.098612289	0	90	78
OTTAWA	2	2	288	3	0.980829266	-3.7196511	0.980829266	0	3	1.203972794	-3.496507571	1.203972794	0	110	78
OTTAWA	2	2	289	3	1.763588587	-2.91164915	1.642227742	0	3	1.945910149	-2.879900464	1.673976427	0.3333333	95	62
OTTAWA	2	2	290	3	1.098612289	-3.149882953	1.098612289	0	3	1.203972794	-3.044522448	1.203972794	0	70	75
OTTAWA	2	2	291	3	0.606135785	-3.642359457	0.606135785	0	3	0.847297846	-3.401197396	0.847297846	0	70	78
OTTAWA	2	2	292	3	0.847297846	-3.247046716	0.847297846	0	3	0.980829266	-3.113515297	0.980829266	0	60	78
OTTAWA	2	2	293	3	0.847297846	-3.652511824	0.847297846	0	3	1.540445048	-3.295836876	1.203972794	1	90	78
OTTAWA	2	2	294	3	0.847297846	-3.401197396	0.847297846	0	3	0.693147181	-3.555348061	0.693147181	0	70	73
OTTAWA	2	2	295	3	1.203972794	-3.461821991	0.980829266	0.3333333	3	0.847297846	-3.59535341	0.847297846	0	85	78
OTTAWA	2	2	296	3	1.203972794	-2.890371768	1.203972794	0	3	0.693147181	-3.401197382	0.693147181	0	60	73
OTTAWA	2	2	297	3	0.847297846	-3.470190267	0.847297846	0	3	0.980829266	-3.336658848	0.980829266	0	75	62
OTTAWA	2	2	298	3	1.791759469	-2.456735773	1.791759469	1	3	1.763588587	-2.744417845	1.504077397	0.6666667	70	53
OTTAWA	2	2	299	.	.	.	.	.	.	.	.	.	.	130	.
OTTAWA	2	2	300	3	0.847297846	-3.534728789	0.847297846	0	3	1.098612289	-3.283414346	1.098612289	0.3333333	80	78
Combined ENV	1	1	1	3	1.540445048	-3.387774371	1.203972794	0.6666667	3	2.036881932	-2.857146104	1.734601061	2	98.66666667	73
Combined ENV	1	1	2	3	1.845826685	-3.725693442	0.847297846	3	3	1.466337061	-3.531537425	1.041453863	1.6666667	96.83333333	54
Combined ENV	1	1	3	3	1.819158449	-3.362357548	1.252762968	1	3	1.299282993	-3.516508228	1.098612289	0.6666667	101	59
Combined ENV	1	1	4	3	1.969440651	-3.109060959	1.609437912	0.6666667	3	1.673976427	-3.33220451	1.386294361	1	112	66
Combined ENV	1	1	5	3	1.386294361	-3.573666654	1.041453863	0.6666667	3	0.980829266	-3.767822671	0.847297846	0.3333333	101	64
Combined ENV	1	1	6	3	1.386294361	-3.338139246	1.386294361	0.3333333	3	1.343734738	-3.380698869	1.343734738	0.3333333	112.6666667	64
Combined ENV	1	1	7	3	1.098612289	-3.64341708	1.098612289	0	3	1.386294361	-3.968839465	0.773189904	1	114.6666667	64
Combined ENV	1	1	8	3	1.098612289	-3.548978613	1.098612289	0	3	1.89711999	-3.181253841	1.466337061	1.6666667	104.3333333	64
Combined ENV	1	1	9	3	0.980829266	-3.654977902	0.916290732	0.3333333	3	1.098612289	-4.060442991	0.510825644	0.6666667	96.66666667	68
Combined ENV	1	1	10	3	0.847297846	-3.790662163	0.847297846	0	3	1.15267952	-4.127134365	0.510825644	0.6666667	103.3333333	73
Combined ENV	1	1	11	3	1.343734738	-3.593275125	1.041453863	0.3333333	3	1.845826685	-3.335445995	1.299282993	1.3333333	103	64
Combined ENV	1	1	12	3	1.427116364	-3.433987214	1.203972794	0.3333333	3	1.673976427	-2.963983581	1.673976427	0.6666667	103.3333333	83
Combined ENV	1	1	13	3	1.098612289	-3.499868909	1.098612289	0	3	2.079441542	-2.956253456	1.642227742	1.6666667	99.33333333	68
Combined ENV	1	1	14	3	1.466337061	-3.118630418	1.466337061	0.6666667	3	1.734601061	-2.850366417	1.734601061	1.3333333	98	77
Combined ENV	1	1	15	3	1.098612289	-3.777674967	0.847297846	0.3333333	3	1.466337061	-3.644143548	0.980829266	0.6666667	102	64
Combined ENV	1	1	16	3	2.120263532	-3.235107024	1.99243016	1	3	2.058388128	-3.408378736	1.819158449	1	186.3333333	68
Combined ENV	1	1	17	3	2.470920405	-2.752386019	2.120263532	2	3	2.397895273	-2.603966006	2.268683545	0.6666667	130.6666667	59
Combined ENV	1	1	18	3	2.512305621	-2.849352743	2.058388128	1	3	2.036881932	-3.115981402	1.791759469	1	135.3333333	66
Combined ENV	1	1	19	3	2.397895273	-2.683509097	1.99243016	2	3	1.791759469	-3.066501344	1.609437912	1	107.3333333	73
Combined ENV	1	1	20	3	1.945910149	-3.269025609	1.945910149	0	3	1.969440651	-3.269025609	1.945910149	0	184	74
Combined ENV	1	1	21	3	2.100060833	-2.847121774	1.945910149	1.3333333	3	1.791759469	-3.001272454	1.791759469	1	120.6666667	77
Combined ENV	1	1	22	3	2.159484253	-2.676797654	2.159484253	0	3	2.058388128	-3.07269332	1.763588587	0	126	66
Combined ENV	1	1	23	3	1.466337061	-3.353944505	1.466337061	0	3	1.819158449	-3.115533473	1.704748092	0.3333333	124	83
Combined ENV	1	1	24	3	2.55204595	-3.244265052	1.540445048	0.6666667	3	2.803360381	-2.417586483	2.367123617	0.3333333	119.6666667	45
Combined ENV	1	1	25	3	1.504077397	-3.329555502	1.504077397	0	3	1.945910149	-3.070044312	1.763588587	1.3333333	125.6666667	46
Combined ENV	1	1	26	3	2.427748233	-2.641699339	2.197224577	1	3	2.159484253	-2.802041985	2.036881932	0.6666667	126.3333333	59
Combined ENV	1	1	27	3	1.791759469	-2.995732274	1.386294361	1.6666667	3	2.058388128	-3.129263666	1.252762968	2	80	71
Combined ENV	1	1	28	3	3.106080329	-2.692403308	2.498699975	1.3333333	3	2.708050201	-2.483053081	2.708050201	0.6666667	179.6666667	52
Combined ENV	1	1	29	3	1.791759469	-3.338139246	1.386294361	1	3	1.386294361	-3.338139246	1.386294361	0.6666667	112.6666667	73
Combined ENV	1	1	30	3	2.397895273	-2.856470206	1.609437912	3	3	2.351375257	-2.568788129	1.89711999	3	87	52
Combined ENV	1	1	31	3	2.058388128	-3.313666395	1.763588587	0	3	2.178532441	-2.898722541	2.178532441	0.3333333	160.3333333	64
Combined ENV	1	1	32	3	1.098612289	-3.472656346	1.098612289	0	3	1.427116364	-3.144152271	1.427116364	0	96.66666667	64
Combined ENV	1	1	33	3	1.386294361	-3.225520368	1.386294361	0.3333333	3	1.540445048	-3.312531735	1.299282993	0.6666667	100.6666667	64
Combined ENV	1	1	34	3	1.871802177	-2.835109073	1.642227742	1.6666667	3	1.609437912	-2.418948686	2.058388128	2.6666667	88	61
Combined ENV	1	1	35	3	1.99243016	-3.413815846	1.252762968	2	3	1.673976427	-3.413815846	1.252762968	1.3333333	106.3333333	57
Combined ENV	1	1	36	3	1.299282993	-3.561046093	1.203972794	0.3333333	3	1.791759469	-3.030417826	1.734601061	1	117.3333333	83
Combined ENV	1	1	37	3	1.673976427	-4.703683797	1.041453863	1.6666667	3	1.299282993	-4.445854667	1.299282993	1	312.6666667	59
Combined ENV	1	1	38	3	2.140066163	-2.686609874	1.99243016	2	3	2.197224577	-2.733129885	1.945910149	2	107.6666667	73
Combined ENV	1	1	39	3	0.405465108	-4.282819985	0.405465108	0	3	0.693147181	-4.400603045	0.287682047	0.3333333	108.6666667	64
Combined ENV	1	1	40	3	0.847297846	-3.951243719	0.693147181	0	3	0.916290732	-4.133565255	0.510825644	0.3333333	104	68
Combined ENV	1	1	41	3	0.773189904	-3.997494721	0.773189904	0	3	0.847297846	-3.923386778	0.847297846	0	118	61
Combined ENV	1	1	42	3	0.847297846	-3.934622852	0.847297846	0	3	0.847297846	-3.934622852	0.847297846	0	119.3333333	68
Combined ENV	1	1	43	3	0.916290732	-3.561046083	0.916290732	0	3	0.847297846	-3.784189634	0.693147181	0.3333333	88	71
Combined ENV	1	1	44	3	0.693147181	-3.737669618	0.693147181	0	3	1.203972794	-3.226844005	1.203972794	0	84	61
Combined ENV	1	1	45	3	1.098612289	-3.437565026	1.098612289	0	3	0.847297846	-3.688879468	0.847297846	0	93.33333333	59
Combined ENV	1	1	46	3	1.504077397	-3.640677364	1.041453863	0.3333333	3	1.15267952	-3.834833381	0.847297846	0	108	68
Combined ENV	1	1	47	3	0.693147181	-3.970291914	0.693147181	0	3	1.609437912	-3.122994046	1.540445048	1	106	77
Combined ENV	1	1	48	3	1.343734738	-3.583518938	1.252762968	0	3	1.427116364	-3.683602386	1.15267952	0.6666667	126	61
Combined ENV	1	1	49	3	1.343734738	-3.398294631	1.343734738	0	3	0.980829266	-4.231203725	0.510825644	0.3333333	114.6666667	68
Combined ENV	1	1	50	3	0.693147181	-3.995137912	0.693147181	0	3	1.540445048	-3.301990732	1.386294361	1	108.6666667	77
Combined ENV	1	1	51	3	0.693147181	-4.001254139	0.693147181	0	3	0.980829266	-4.001254139	0.693147181	0.6666667	109.3333333	83
Combined ENV	1	1	52	3	0.847297846	-3.656208686	0.847297846	0.3333333	3	1.299282993	-3.204223539	1.299282993	0.3333333	90.33333333	77
Combined ENV	1	1	53	3	1.343734738	-3.412724896	1.343734738	0.3333333	3	1.203972794	-3.775630368	0.980829266	0.3333333	116.3333333	73
Combined ENV	1	1	54	3	1.098612289	-3.444682494	1.098612289	0	3	2.140066163	-2.779706196	1.763588587	2	94	83
Combined ENV	1	1	55	3	1.609437912	-2.801338136	1.609437912	1	3	1.609437912	-2.801338136	1.609437912	1	82.33333333	83
Combined ENV	1	1	56	3	1.609437912	-2.897751865	1.609437912	1	3	1.704748092	-3.003112381	1.504077397	1.3333333	90.66666667	83
Combined ENV	1	1	57	3	1.203972794	-3.306886712	1.203972794	0.3333333	3	1.504077397	-3.00678211	1.504077397	1	91	83
Combined ENV	1	1	58	3	0.980829266	-3.442019364	0.980829266	0.3333333	3	1.609437912	-3.123565636	1.299282993	1.6666667	83.33333333	77
Combined ENV	1	1	59	3	2.538973874	-3.019448804	2.120263532	1	3	2.564949357	-3.530274424	1.609437912	1	170.6666667	52
Combined ENV	1	1	60	3	1.098612289	-3.683308409	1.098612289	0.3333333	3	0.847297846	-3.934622852	0.847297846	0	119.3333333	61
Combined ENV	1	1	61	3	1.871802177	-3.825011628	1.386294361	1	3	2.63905733	-3.601868077	1.609437912	2	183.3333333	77
Combined ENV	1	1	62	3	1.041453863	-3.269025623	0.847297846	0.3333333	3	0.405465108	-3.710858361	0.405465108	0	61.33333333	50
Combined ENV	1	1	63	3	0.916290732	-3.210843653	0.916290732	0	3	2.178532441	-2.700018021	1.427116364	2.6666667	62	45
Combined ENV	1	1	64	3	0.693147181	-3.938340314	0.693147181	0	3	1.098612289	-3.532875206	1.098612289	1	102.6666667	52
Combined ENV	1	1	65	3	0.916290732	-3.708682081	0.916290732	0	3	1.504077397	-3.421000019	1.203972794	1	102	77
Combined ENV	1	1	66	3	0.980829266	-3.630985463	0.980829266	0	3	1.540445048	-3.312531735	1.299282993	0.6666667	100.6666667	64
Combined ENV	1	1	67	3	1.704748092	-3.249512794	1.504077397	1.6666667	3	2.48490665	-2.633326659	2.120263532	1.3333333	116	52
Combined ENV	1	1	68	3	1.734601061	-3.988984061	0.847297846	1	3	2.251291799	-3.017123458	1.819158449	1.6666667	126	68
Combined ENV	1	1	69	3	1.575536354	-3.414442618	1.203972794	1	3	1.673976427	-3.702124681	0.916290732	1	101.3333333	52
Combined ENV	1	1	70	3	3.075774983	-1.977000738	2.76211742	3	3	3.545778611	-1.193339547	3.545778611	3	114.3333333	45
Combined ENV	1	1	71	3	0.693147181	-3.957633517	0.693147181	0	3	1.819158449	-3.041342785	1.609437912	0.3333333	104.6666667	64
Combined ENV	1	1	72	3	0.693147181	-4.22926388	0.693147181	0	3	1.386294361	-3.823798772	1.098612289	1	137.3333333	61
Combined ENV	1	1	73	3	2.302585093	-3.316002531	1.89711999	1	3	2.233592218	-3.176240589	2.036881932	0	183.6666667	52
Combined ENV	1	1	74	3	2.100060833	-3.524330074	1.575536354	0.6666667	3	1.642227742	-3.457638686	1.642227742	0.3333333	164	57
Combined ENV	1	1	75	3	0.916290732	-4.074141855	0.916290732	0	3	1.945910149	-3.171274138	1.819158449	0.3333333	147	59
Combined ENV	1	1	76	3	1.921812593	-3.871200998	0.980829266	1.6666667	3	1.89711999	-2.954910274	1.89711999	0.3333333	128	45
Combined ENV	1	1	77	3	2.197224577	-3.016722549	1.704748092	2.3333333	3	2.285777971	-2.581404478	2.140066163	1.6666667	112.3333333	66
Combined ENV	1	1	78	3	2.268683545	-2.427748236	1.945910149	2.3333333	3	2.014903021	-2.358755364	2.014903021	1.6666667	79.33333333	64
Combined ENV	1	1	79	3	1.427116364	-3.310543023	1.203972794	0.6666667	3	1.427116364	-3.667217972	0.847297846	1	91.33333333	59
Combined ENV	1	1	80	3	0.847297846	-3.880089973	0.847297846	0	3	0.773189904	-3.954197915	0.773189904	0	113	57
Combined ENV	1	1	81	3	1.299282993	-3.592735594	0.693147181	0.6666667	3	1.386294361	-3.998200727	0.287682047	1	72.66666667	59
Combined ENV	1	1	82	3	2.159484253	-3.034952987	1.609437912	2	3	2.512305621	-2.132085278	2.512305621	3.3333333	104	54
Combined ENV	1	1	83	3	0.773189904	-3.883940021	0.773189904	0	3	1.041453863	-3.809832079	0.847297846	0.3333333	105.3333333	61
Combined ENV	1	1	84	3	1.041453863	-4.019381524	0.693147181	0.3333333	3	1.609437912	-3.172083656	1.540445048	0.6666667	111.3333333	57
Combined ENV	1	1	85	3	0.606135785	-3.954734142	0.606135785	0	3	1.041453863	-3.713572081	0.847297846	0.3333333	95.66666667	59
Combined ENV	1	1	86	3	2.319114398	-2.525072688	2.319114398	3.3333333	3	2.014903021	-3.139438994	1.704748092	2	127	77
Combined ENV	1	1	87	3	1.791759469	-2.813410717	1.791759469	0.6666667	3	1.673976427	-3.101092789	1.504077397	1.6666667	100	77
Combined ENV	1	1	88	3	1.609437912	-3.32323584	1.386294361	0.6666667	3	1.642227742	-3.06730246	1.642227742	1	111	71
Combined ENV	1	1	89	3	1.466337061	-3.644143548	0.980829266	0.6666667	3	1.673976427	-3.644143548	0.980829266	1.3333333	102	68
Combined ENV	1	1	90	3	1.299282993	-3.215232824	1.299282993	0	3	1.540445048	-3.310543023	1.203972794	0.6666667	91.33333333	77
Combined ENV	1	1	91	3	1.041453863	-3.27603425	1.041453863	0	3	0.980829266	-3.624340933	0.693147181	0.3333333	75	77
Combined ENV	1	1	92	3	1.466337061	-3.258096546	1.466337061	0	3	1.504077397	-3.471670638	1.252762968	0.6666667	112.6666667	73
Combined ENV	1	1	93	3	2.525728644	-3.238678452	1.386294361	2.6666667	3	2.302585093	-2.504709281	2.120263532	0.6666667	102	54
Combined ENV	1	1	94	3	0.847297846	-3.667217972	0.847297846	0	3	1.704748092	-3.17078108	1.343734738	0.6666667	91.33333333	68
Combined ENV	1	1	95	3	0.693147181	-3.970291914	0.693147181	0	3	0.847297846	-3.816141248	0.847297846	0.3333333	106	73
Combined ENV	1	1	96	3	1.252762968	-3.261752849	1.252762968	0	3	1.763588587	-2.750927231	1.763588587	0.6666667	91.33333333	57
Combined ENV	1	1	97	3	1.871802177	-3.17805383	1.871802177	0	3	1.871802177	-3.286267421	1.763588587	0	156	64
Combined ENV	1	1	98	3	0.693147181	-3.814042597	0.693147181	0	3	1.575536354	-3.733999874	0.773189904	1.6666667	90.66666667	59
Combined ENV	1	1	99	3	2.881069363	-2.043814362	2.813410719	5	3	2.708050201	-2.400489305	2.456735776	4	128.6666667	73
Combined ENV	1	1	100	3	1.791759469	-3.53934772	1.791759469	0	3	1.673976427	-3.657130762	1.673976427	0	206.6666667	66
Combined ENV	1	1	101	3	1.871802177	-3.011605615	1.427116364	1	3	1.466337061	-2.972384917	1.466337061	0.6666667	84.66666667	73
Combined ENV	1	1	102	3	2.159484253	-3.262360937	1.791759469	1.6666667	3	2.100060833	-3.234961957	1.819158449	1	156.6666667	57
Combined ENV	1	1	103	3	1.791759469	-3.38519704	1.252762968	1.3333333	3	1.791759469	-3.210843645	1.427116364	1.3333333	103.3333333	61
Combined ENV	1	1	104	3	1.098612289	-3.437565026	1.098612289	0	3	0.916290732	-3.619886583	0.916290732	0	93.33333333	64
Combined ENV	1	1	105	3	1.819158449	-3.595789031	1.098612289	1	3	0.916290732	-3.778110588	0.916290732	0	109.3333333	59
Combined ENV	1	1	106	3	1.540445048	-3.160035318	1.540445048	0.3333333	3	1.673976427	-3.234143305	1.466337061	0	110	47
Combined ENV	1	1	107	3	1.203972794	-3.726401905	1.041453863	0.3333333	3	0.980829266	-3.787026503	0.980829266	0.3333333	117.6666667	59
Combined ENV	1	1	108	3	1.575536354	-3.480624507	1.427116364	0.3333333	3	1.819158449	-3.088582422	1.819158449	1	135.3333333	61
Combined ENV	1	1	109	3	1.343734738	-3.431050336	1.299282993	0.3333333	3	1.299282993	-3.957143425	0.773189904	0.6666667	113.3333333	61
Combined ENV	1	1	110	3	1.540445048	-3.605025152	1.343734738	0	3	1.642227742	-3.605025152	1.343734738	0.3333333	141	59
Combined ENV	1	1	111	3	1.504077397	-3.205452805	1.504077397	0.3333333	3	1.203972794	-3.505557407	1.203972794	0.3333333	111	64
Combined ENV	1	1	112	3	1.466337061	-3.281489425	1.466337061	0.3333333	3	1.575536354	-3.207381438	1.540445048	0	115.3333333	59
Combined ENV	1	1	113	3	2.685577348	-3.17805384	1.203972794	3.3333333	3	1.99243016	-2.708050207	1.673976427	2	80	54
Combined ENV	1	1	114	3	2.412933153	-3.118218039	1.704748092	1	3	1.343734738	-3.479231393	1.343734738	0.3333333	124.3333333	59
Combined ENV	1	1	115	3	0.773189904	-3.431502716	0.773189904	0	3	1.098612289	-3.106080331	1.098612289	0	67	59
Combined ENV	1	1	116	3	0.916290732	-3.919991175	0.916290732	0	3	1.89711999	-3.536998914	1.299282993	1	126	64
Combined ENV	1	1	117	3	1.945910149	-3.850147593	1.299282993	1.3333333	3	2.367123617	-3.683093525	1.466337061	1.3333333	172.3333333	61
Combined ENV	1	1	118	3	1.252762968	-3.529157729	1.252762968	0.3333333	3	1.763588587	-3.077172605	1.704748092	0	119.3333333	64
Combined ENV	1	1	119	3	0.510825644	-4.177459449	0.510825644	0	3	0.693147181	-3.995137912	0.693147181	0	108.6666667	64
Combined ENV	1	1	120	3	0.847297846	-3.637586174	0.847297846	0	3	0.980829266	-3.504054755	0.980829266	0	88.66666667	66
Combined ENV	1	1	121	3	1.098612289	-3.750810412	1.098612289	0	3	2.079441542	-3.308977652	1.540445048	1.6666667	127.6666667	61
Combined ENV	1	1	122	3	1.466337061	-3.31913242	1.299282993	1	3	1.343734738	-3.365652444	1.252762968	0.6666667	101.3333333	68
Combined ENV	1	1	123	3	1.734601061	-3.289644896	1.386294361	0.3333333	3	2.268683545	-3.376656264	1.299282993	2.3333333	107.3333333	73
Combined ENV	1	1	124	3	0.980829266	-3.504054755	0.980829266	0	3	1.575536354	-3.018546959	1.466337061	0.3333333	88.66666667	64
Combined ENV	1	1	125	3	1.609437912	-3.456074	1.466337061	1	3	1.845826685	-3.346874707	1.575536354	1.6666667	137.3333333	52
Combined ENV	1	1	126	3	1.540445048	-3.24147565	1.540445048	0	3	2.058388128	-3.077172605	1.704748092	1.3333333	119.3333333	59
Combined ENV	1	1	127	3	1.386294361	-3.283414346	1.386294361	0.3333333	3	1.99243016	-2.772588717	1.89711999	1.6666667	106.6666667	83
Combined ENV	1	1	128	3	1.969440651	-3.193558023	1.673976427	0.6666667	3	1.99243016	-2.970414461	1.89711999	1	130	61
Combined ENV	1	1	129	3	1.540445048	-3.299943648	1.098612289	0.6666667	3	1.791759469	-3.357102074	1.041453863	1	81.33333333	52
Combined ENV	1	1	130	3	1.791759469	-3.044522438	1.609437912	1	3	1.734601061	-2.919359289	1.734601061	0.6666667	105	59
Combined ENV	1	1	131	3	1.203972794	-3.873282187	1.203972794	0	3	1.504077397	-3.733520243	1.343734738	0.3333333	160.3333333	66
Combined ENV	1	1	132	3	0.847297846	-4.204692619	0	0.6666667	3	0.510825644	-3.693866976	0.510825644	0	67	52
Combined ENV	1	1	133	3	1.945910149	-3.511545439	0.693147181	2	3	2.036881932	-2.818398258	1.386294361	2	67	52
Combined ENV	1	1	134	3	2.302585093	-3.317815773	1.609437912	2.3333333	3	1.89711999	-3.460916624	1.466337061	2	138	52
Combined ENV	1	1	135	3	1.15267952	-3.095815722	1.15267952	0.6666667	3	2.036881932	-2.456735773	1.791759469	2.3333333	70	77
Combined ENV	1	1	136	3	1.041453863	-3.302351559	1.041453863	0.3333333	3	2.367123617	-2.669828995	1.673976427	2	77	64
Combined ENV	1	1	137	3	0.510825644	-3.64805744	0.510825644	0	3	1.15267952	-3.64805744	0.510825644	0.3333333	64	64
Combined ENV	1	1	138	3	0.980829266	-3.540959312	0.980829266	0	3	0.916290732	-3.605497845	0.916290732	0	92	64
Combined ENV	1	1	139	3	0.693147181	-3.843030134	0.693147181	0	3	0.916290732	-3.762987411	0.773189904	0.3333333	93.33333333	61
Combined ENV	1	1	140	3	1.15267952	-3.280468848	1.041453863	0	3	0.847297846	-3.811097067	0.510825644	0.3333333	75.33333333	59
Combined ENV	1	1	141	3	1.871802177	-2.961830722	1.871802177	0	3	1.299282993	-3.534349906	1.299282993	0.3333333	125.6666667	64
Combined ENV	1	1	142	3	2.590267163	-2.839728025	2.014903021	0.6666667	3	2.382627798	-2.472003248	2.382627798	0	128.3333333	57
Combined ENV	1	1	143	3	1.098612289	-3.455264603	1.098612289	0	3	1.504077397	-3.401197371	1.15267952	0.6666667	95	64
Combined ENV	1	1	144	3	1.466337061	-3.353944505	1.466337061	0.3333333	3	2.233592218	-3.210843653	1.609437912	1	124	61
Combined ENV	1	1	145	3	1.466337061	-3.772760926	0.980829266	0.3333333	3	1.819158449	-3.048842099	1.704748092	1.6666667	116	64
Combined ENV	1	1	146	3	1.673976427	-2.946386399	1.504077397	0.6666667	3	1.504077397	-3.106729058	1.343734738	0.6666667	85.66666667	64
Combined ENV	1	1	147	3	1.845826685	-3.31913242	1.299282993	0.6666667	3	2.21557372	-2.883814351	1.734601061	2	101.3333333	73
Combined ENV	1	1	148	3	0.980829266	-3.405355379	0.980829266	0	3	1.252762968	-3.405355379	0.980829266	0.3333333	80.33333333	83
Combined ENV	1	1	149	3	2.233592218	-3.110000372	1.845826685	0.3333333	3	2.813410719	-2.236727018	2.719100039	2	142	77
Combined ENV	1	1	150	3	0.773189904	-3.53087519	0.773189904	0	3	1.466337061	-3.100092299	1.203972794	0.3333333	74	73
Combined ENV	1	1	151	3	1.299282993	-3.562465517	0.980829266	1	3	1.704748092	-3.116178419	1.427116364	1.3333333	94	54
Combined ENV	1	1	152	3	2.538973874	-3.006543185	2.036881932	0.6666667	3	2.159484253	-3.224266668	1.819158449	0	155	45
Combined ENV	1	1	153	3	2.036881932	-3.135494216	1.791759469	1	3	1.466337061	-3.460916624	1.466337061	0	138	64
Combined ENV	1	1	154	3	2.268683545	-2.665490587	2.079441542	1	3	1.763588587	-3.135494216	1.609437912	0.6666667	115	61
Combined ENV	1	1	155	3	2.178532441	-3.091042447	1.642227742	0.6666667	3	1.704748092	-3.028522096	1.704748092	0	113.6666667	59
Combined ENV	1	1	156	3	1.203972794	-4.053026427	0.847297846	0	3	1.642227742	-3.696351479	1.203972794	0.3333333	134.3333333	71
Combined ENV	1	1	157	3	1.504077397	-3.607049436	1.252762968	0	3	1.504077397	-3.818358541	1.041453863	0.3333333	129	68
Combined ENV	1	1	158	3	1.386294361	-3.401197369	0.980829266	0.6666667	3	1.466337061	-3.688879454	0.693147181	0.6666667	80	52
Combined ENV	1	1	159	3	1.466337061	-2.803360391	1.203972794	1	3	1.819158449	-2.431796831	1.575536354	2.3333333	55	64
Combined ENV	1	1	160	3	1.99243016	-3.42751469	1.609437912	1.3333333	3	1.642227742	-3.693217864	1.343734738	1	154	64
Combined ENV	1	1	161	3	1.203972794	-3.825530988	0.847297846	0.3333333	3	1.203972794	-3.46885604	1.203972794	0.6666667	107	66
Combined ENV	1	1	162	3	0.980829266	-3.496507549	0.980829266	0	3	1.673976427	-3.091042453	1.386294361	0.6666667	88	73
Combined ENV	1	1	163	3	0.847297846	-3.917721041	0.847297846	0	3	1.504077397	-3.378724526	1.386294361	1	117.3333333	73
Combined ENV	1	1	164	3	1.504077397	-3.526360516	1.299282993	1	3	1.386294361	-3.57288054	1.252762968	1	124.6666667	52
Combined ENV	1	1	165	3	1.819158449	-3.054001182	1.609437912	0.6666667	3	2.251291799	-2.412147296	2.251291799	0	106	57
Combined ENV	1	1	166	3	1.203972794	-3.725693427	0.693147181	0.3333333	3	1.041453863	-3.725693427	0.693147181	0.3333333	83	50
Combined ENV	1	1	167	3	2.397895273	-2.233592222	2.302585093	2.3333333	3	2.178532441	-2.436116482	2.100060833	2	93.33333333	64
Combined ENV	1	1	168	3	1.704748092	-3.266304511	1.540445048	0.6666667	3	1.734601061	-3.420455198	1.386294361	0.6666667	122.3333333	59
Combined ENV	1	1	169	3	3.012261574	-2.115546549	2.427748233	2	3	1.845826685	-2.697468097	1.845826685	0	94	52
Combined ENV	1	1	170	3	2.65089179	-2.400823536	2.335374913	1.6666667	3	2.21557372	-2.656756907	2.079441542	0.3333333	114	57
Combined ENV	1	1	171	3	1.041453863	-3.385386787	1.041453863	0.3333333	3	1.299282993	-3.174077682	1.252762968	0.6666667	83.66666667	54
Combined ENV	1	1	172	3	1.871802177	-3.52962317	1.098612289	1	3	1.15267952	-3.586781596	1.041453863	0	102.3333333	59
Combined ENV	1	1	173	3	1.386294361	-3.496507552	1.299282993	0.3333333	3	1.673976427	-3.452055808	1.343734738	1	121	64
Combined ENV	1	1	174	3	1.89711999	-3.734688978	0.980829266	1.6666667	3	1.763588587	-3.511545449	1.203972794	1.6666667	111.6666667	54
Combined ENV	1	1	175	3	1.252762968	-3.637586147	0.980829266	0.6666667	3	1.609437912	-3.465735892	1.15267952	1	101.3333333	54
Combined ENV	1	1	176	3	1.041453863	-3.369322185	1.041453863	0	3	1.343734738	-3.312163759	1.098612289	0.6666667	82.33333333	64
Combined ENV	1	1	177	3	2.178532441	-2.040975265	2.178532441	2	3	1.386294361	-3.372209859	0.847297846	0.6666667	68	59
Combined ENV	1	1	178	3	1.386294361	-3.444682494	1.098612289	0.6666667	3	1.504077397	-3.562465517	0.980829266	0.6666667	94	61
Combined ENV	1	1	179	3	1.791759469	-3.057663231	1.791759469	0.6666667	3	1.791759469	-3.308977652	1.540445048	1	127.6666667	64
Combined ENV	1	1	180	3	0.847297846	-3.667217972	0.847297846	0	3	1.386294361	-3.128221457	1.386294361	0.3333333	91.33333333	61
Combined ENV	1	1	181	3	1.540445048	-3.633190548	1.386294361	0.3333333	3	1.704748092	-3.479039861	1.540445048	1	151.3333333	68
Combined ENV	1	1	182	3	1.673976427	-2.967332791	1.427116364	1.3333333	3	2.351375257	-2.178875435	2.21557372	2	81	64
Combined ENV	1	1	183	3	2.251291799	-2.921624307	1.763588587	1.6666667	3	2.140066163	-2.715772243	1.969440651	1.6666667	108.3333333	59
Combined ENV	1	1	184	3	0.693147181	-3.850147602	0.693147181	0	3	1.15267952	-3.390615262	1.15267952	0.3333333	94	59
Combined ENV	1	1	185	3	0.510825644	-3.678829098	0.510825644	0	3	0.847297846	-3.496507561	0.693147181	0.3333333	66	61
Combined ENV	1	1	186	3	2.751535315	-3.631374971	1.041453863	2.6666667	3	2.302585093	-3.520149314	1.15267952	1.6666667	107	52
Combined ENV	1	1	187	3	1.504077397	-3.167124769	1.343734738	0.3333333	3	1.609437912	-3.358179986	1.15267952	0.3333333	91	54
Combined ENV	1	1	188	3	0.980829266	-3.681710979	0.847297846	0.3333333	3	0.773189904	-3.92287304	0.606135785	0.3333333	92.66666667	52
Combined ENV	1	1	189	3	1.466337061	-3.25216181	1.466337061	0.3333333	3	1.945910149	-2.926739402	1.791759469	1	112	64
Combined ENV	1	1	190	3	0.916290732	-3.465735903	0.916290732	0	3	1.791759469	-2.954910271	1.427116364	1.3333333	80	64
Combined ENV	1	1	191	3	1.734601061	-3.264860932	1.734601061	0.6666667	3	2.48490665	-2.680347595	2.319114398	2	148.3333333	73
Combined ENV	1	1	192	3	1.252762968	-3.369322185	1.041453863	0.3333333	3	1.99243016	-2.418345888	1.99243016	2	82.33333333	64
Combined ENV	1	1	193	3	2.427748233	-2.132686053	2.367123617	2	3	1.791759469	-3.200526677	1.299282993	1.6666667	90	64
Combined ENV	1	1	194	3	3.191847151	-2.161230972	2.685577348	3	3	3.075774983	-2.36190167	2.48490665	2.6666667	127.3333333	59
Combined ENV	1	1	195	3	1.343734738	-3.571096418	1.098612289	0.6666667	3	1.89711999	-3.325973969	1.343734738	2.3333333	106.6666667	66
Combined ENV	1	1	196	3	1.99243016	-3.181834544	1.299282993	1.3333333	3	1.098612289	-3.382505249	1.098612289	0	88.33333333	59
Combined ENV	1	1	197	3	0.693147181	-3.610917913	0.693147181	0	3	0.847297846	-3.456767247	0.847297846	0	74	57
Combined ENV	1	1	198	3	3.020424886	-2.868772642	2.159484253	1.6666667	3	2.662587825	-2.57152112	2.456735776	0.3333333	152.6666667	54
Combined ENV	1	1	199	3	1.15267952	-3.305536253	1.15267952	0	3	1.845826685	-2.784239346	1.673976427	1	86.33333333	61
[truncated: 1,601 more rows]
