# Supplementary material for: Genome-Wide Association Study on Resistance to Stalk Rot Diseases in Grain Sorghum
Source: G3 (Bethesda). 2015 Apr 16;5(6):1165–75. doi: 10.1534/g3.114.016394 (PMC4478546; doi:10.1534/g3.114.016394)
Supplement: Supporting Information [file supp_g3.114.016394_FileS2.csv]

ENV	LINES	logTLM	logMLM	logRMLM	NNCM	logTLF	logMLF	logRMLF	NNCF	DFF	PH
COMBINED	1	1.8077	1.564	-3.0057	0.9538	1.6733	1.5938	-2.9904	1.0456	72.0139	96.4012
COMBINED	2	1.6977	1.4826	-3.064	1.1441	1.7108	1.5574	-2.9676	1.4922	54.9732	94.2597
COMBINED	3	1.5884	1.4534	-3.1027	0.6929	1.3158	1.2274	-3.3243	0.3488	63.84	96.5497
COMBINED	4	1.5932	1.4879	-3.1608	0.4126	1.1968	1.115	-3.5248	0.3272	68.797	105.2449
COMBINED	5	1.3231	1.222	-3.3707	0.285	1.2414	1.0934	-3.4358	0.3989	66.2728	99.1145
COMBINED	6	1.6255	1.5523	-3.0975	0.7037	1.5206	1.493	-3.1611	0.7975	65.5789	104.8747
COMBINED	7	1.4729	1.2918	-3.3838	0.7259	1.5073	1.3058	-3.3627	0.5514	68.1456	108.2056
COMBINED	8	1.9042	1.6878	-2.8913	1.3071	1.6743	1.3951	-3.1685	0.8804	64.5706	97.8699
COMBINED	9	1.4556	1.3091	-3.2322	0.484	1.4959	1.3488	-3.2013	0.6521	67.5689	94.5556
COMBINED	10	1.0805	1.0199	-3.5983	0.2412	1.3617	1.1937	-3.4231	0.7617	73.8139	99.8606
COMBINED	11	1.1935	1.1504	-3.5323	0.4027	1.4188	1.276	-3.4278	0.5149	70.8355	109.1041
COMBINED	12	1.6607	1.4308	-3.2262	0.5426	1.8948	1.605	-3.0403	1.4144	75.891	104.5165
COMBINED	13	1.3725	1.2948	-3.2638	0.6734	1.5541	1.3208	-3.2489	1.1142	72.6427	105.0102
COMBINED	14	1.2223	1.1906	-3.4155	0.3938	1.4966	1.3237	-3.2865	0.6401	72.7314	101.1242
COMBINED	15	1.1078	1.0647	-3.4613	0.219	1.4194	1.1048	-3.4354	0.7243	67.3091	93.6431
COMBINED	16	2.0532	1.9587	-3.2727	0.6808	2.1981	2.0171	-3.2059	0.8794	66.425	182.8799
COMBINED	17	2.6267	2.5492	-2.3571	1.4485	2.3102	2.2186	-2.6888	0.3423	59.8719	137.2852
COMBINED	18	2.3219	2.1808	-2.8305	0.9374	2.0935	1.9397	-3.0846	0.7254	64.911	151.8126
COMBINED	19	2.1742	1.963	-2.6918	1.5322	1.7048	1.5838	-3.0321	0.7317	65.7495	103.4276
COMBINED	20	2.2608	2.1879	-2.8998	0.5009	2.1169	2.0496	-3.0411	0.4328	74.0296	155.3645
COMBINED	21	2.3181	2.0391	-3.0438	0.7827	2.1994	2.1229	-2.9106	0.5352	73.8432	156.1074
COMBINED	22	2.2787	2.2628	-2.908	0.3902	1.9577	1.7479	-3.4602	0.2424	67.8136	182.238
COMBINED	23	1.6864	1.6094	-3.2292	0.1565	1.8515	1.7503	-3.0658	0.3199	64.6942	127.0414
COMBINED	24	1.9561	1.7481	-2.9894	0.3378	1.9249	1.7399	-2.9917	0.1839	53.9045	119.2738
COMBINED	25	1.3649	1.4085	-3.3898	0.0848	2.0272	1.9278	-2.879	1.1966	65.4106	125.2557
COMBINED	26	2.7917	2.4372	-2.3774	2.0443	2.3445	2.1682	-2.6114	1.28	61.3069	121.4135
COMBINED	27	1.379	1.2666	-3.1558	0.7239	1.6271	1.2707	-3.1468	1.0908	65.4071	86.3725
COMBINED	28	2.7386	2.4391	-2.6471	1.1517	2.4644	2.3282	-2.7582	0.5806	59.8862	163.4859
COMBINED	29	1.5092	1.2956	-3.4411	0.4542	1.6247	1.4658	-3.2472	0.736	76.6372	112.6846
COMBINED	30	1.765	1.5169	-2.9357	1.461	1.566	1.4701	-2.9674	1.1627	56.2326	86.3905
COMBINED	31	1.6375	1.5121	-3.441	0.1216	1.7364	1.692	-3.2682	0.2135	67.2316	142.825
COMBINED	32	1.3609	1.2677	-3.2346	0.5081	1.4803	1.3765	-3.1042	0.576	66.6054	90.0044
COMBINED	33	1.3989	1.3756	-3.2242	0.4412	1.7854	1.5704	-3.0246	1.0528	72.7314	99.7251
COMBINED	34	1.9406	1.7272	-2.6902	1.5352	1.9553	1.7339	-2.6907	2.1867	60.4186	82.878
COMBINED	35	1.5491	1.3577	-3.236	0.676	1.4366	1.3051	-3.2752	0.5957	62.2331	98.2437
COMBINED	36	2.0542	1.9599	-2.8233	1.2756	1.8254	1.6473	-3.118	0.8359	76.8888	115.2133
COMBINED	37	0.9368	0.8565	-3.6829	0.2151	1.8309	1.6294	-2.8749	1.5527	60.9749	114.9885
COMBINED	38	1.1685	1.135	-3.4062	0.368	1.3205	1.2454	-3.2959	0.4557	73.4582	94.46
COMBINED	39	0.8036	0.8007	-3.7768	0.0615	0.8706	0.7543	-3.8141	0.1894	69.5432	98.7353
COMBINED	40	1.2806	1.1573	-3.4174	0.5668	1.2251	1.0949	-3.4641	0.5301	68.6153	97.3936
COMBINED	41	0.7001	0.6872	-3.9269	0.0393	0.818	0.8081	-3.8022	0.0283	67.2706	100.7472
COMBINED	42	0.8533	0.8535	-3.7756	0.068	1.3795	1.1025	-3.5369	0.6021	69.1296	103.544
COMBINED	43	0.8971	0.8957	-3.6219	0.1059	0.7708	0.701	-3.806	0.1264	68.7815	92.0481
COMBINED	44	0.9638	0.959	-3.472	0.0561	0.9555	0.9398	-3.5044	0.0403	68.6737	85.1966
COMBINED	45	1.4078	1.239	-3.2753	0.3558	1.42	1.3146	-3.2077	0.7949	64.1842	92.4456
COMBINED	46	1.4674	1.3332	-3.3501	0.4994	1.3443	1.2032	-3.4742	0.2378	74.5272	106.3329
COMBINED	47	1.1286	1.066	-3.5481	0.208	1.6664	1.6142	-3.0031	0.8023	75.1212	100.8023
COMBINED	48	0.9773	0.9715	-3.6653	0.0368	1.441	1.0702	-3.5738	0.8633	57.9858	104.996
COMBINED	49	0.9972	1.0174	-3.6299	0.0538	0.9141	0.7744	-3.8719	0.1434	66.8361	99.573
COMBINED	50	1.0613	0.8912	-3.7388	0.4095	1.431	1.2746	-3.3631	0.6142	75.1829	104.4905
COMBINED	51	0.6419	0.631	-3.7461	0.0063	0.8285	0.7813	-3.5905	0.0949	64.9229	81.4403
COMBINED	52	0.8249	0.7995	-3.6455	0.2329	1.2702	1.2432	-3.198	0.4192	73.4809	89.1922
COMBINED	53	1.3222	1.2551	-3.2255	0.4626	1.3539	1.2255	-3.2756	0.5571	71.6619	91.4275
COMBINED	54	1.778	1.6116	-3.1075	0.5007	2.0123	1.8274	-2.891	0.8781	73.9367	110.6067
COMBINED	55	1.6558	1.4828	-3.1158	0.5207	1.599	1.5539	-3.0523	0.5881	68.3376	100.2499
COMBINED	56	1.9846	1.9094	-2.6126	1.56	1.8248	1.6276	-2.9104	1.3967	78.1743	98.7234
COMBINED	57	1.118	1.0481	-3.3968	0.357	1.378	1.3619	-3.0661	0.8206	79.6986	87.9432
COMBINED	58	1.4396	1.3993	-3.1083	0.2995	1.613	1.4915	-3.0527	0.7288	73.9951	93.43
COMBINED	59	2.7507	2.4316	-2.7277	0.582	2.5243	2.2529	-2.9059	0.461	59.8175	177.2987
COMBINED	60	1.8497	1.7649	-3.3198	0.2682	1.8762	1.8257	-3.2889	0.081	63.412	167.1401
COMBINED	61	2.0596	1.7176	-3.4793	0.5815	2.3756	1.7117	-3.4869	1.0981	76.3118	179.1272
COMBINED	62	1.0525	1.0039	-3.0929	0.1458	0.9299	0.8407	-3.2496	0.4595	53.2056	63.98
COMBINED	63	1.0092	0.8594	-3.471	0.2208	1.3892	1.275	-3.0891	0.9023	59.2454	80.7332
COMBINED	64	0.8444	0.8577	-3.6627	0.0419	1.1125	1.0646	-3.4577	0.3438	65.6985	92.9267
COMBINED	65	1.4752	1.3921	-3.2093	0.7615	1.6732	1.5425	-3.0669	1.4296	73.6585	92.9268
COMBINED	66	0.8376	0.7839	-3.7519	0.1339	1.4401	1.2607	-3.2731	0.9532	69.9894	94.883
COMBINED	67	1.987	1.8875	-2.8415	0.7455	2.3099	2.1214	-2.6269	0.7865	57.8504	117.3732
COMBINED	68	1.634	1.4668	-3.2293	0.7138	2.0242	1.8363	-2.899	0.8651	69.9605	111.4664
COMBINED	69	1.2201	1.1598	-3.3523	0.2982	1.2063	1.0048	-3.5225	0.3336	60.2618	93.4902
COMBINED	70	2.3057	2.135	-2.5023	0.9976	2.5197	2.3354	-2.3167	1.1179	49.4898	109.5567
COMBINED	71	0.9378	0.8826	-3.7079	0.106	1.3599	1.2053	-3.3935	0.4863	69.6279	99.6236
COMBINED	72	1.0165	0.9616	-3.7269	0.1894	1.2725	1.18	-3.5087	0.3876	65.9787	110.0825
COMBINED	73	2.0611	2.0226	-2.9677	0.3704	1.8699	1.7988	-3.1895	0.2061	62.2652	150.7252
COMBINED	74	1.6706	1.1835	-3.6545	0.8539	2.1489	1.7468	-3.0892	0.9192	57.2254	129.9619
COMBINED	75	1.3938	1.3556	-3.5076	0.1383	1.6997	1.5786	-3.2992	0.3534	64.9286	131.495
COMBINED	76	1.7595	1.4194	-3.167	0.9772	1.567	1.3879	-3.195	0.3659	59.9888	101.8301
COMBINED	77	1.8815	1.7236	-2.9252	1.8857	2.3049	2.0536	-2.6013	2.0174	75.7717	100.851
COMBINED	78	1.3424	1.3156	-3.0176	0.8355	1.5209	1.4621	-2.8999	1.2829	68.6445	79.773
COMBINED	79	1.2499	1.1924	-3.2758	0.1844	1.3203	1.067	-3.4277	0.7247	65.4413	88.9634
COMBINED	80	0.7458	0.7433	-3.8159	0.0668	0.9524	0.8717	-3.6944	0.038	70.6692	96.6758
COMBINED	81	0.9424	0.8638	-3.3824	0.1128	1.3833	1.0183	-3.2049	0.9428	65.3482	71.4175
COMBINED	82	1.5319	1.4552	-2.9413	0.9775	1.945	1.9132	-2.4818	1.6893	65.6368	84.6401
COMBINED	83	1.077	1.0502	-3.5457	0.2255	1.5092	1.3464	-3.2493	0.8599	69.6858	99.9598
COMBINED	84	1.2813	1.1149	-3.4175	0.4762	1.9866	1.6982	-2.8313	0.6879	61.6164	95.1012
COMBINED	85	0.7609	0.7263	-3.6618	0.0085	1.1348	1.0416	-3.3294	0.6194	65.7352	81.9964
COMBINED	86	1.8985	1.8801	-2.7344	1.7898	2.0347	1.8955	-2.731	1.9269	76.4043	103.4923
COMBINED	87	1.6545	1.5799	-3.231	0.2289	1.5648	1.4033	-3.4222	1.0033	78.7072	122.6289
COMBINED	88	1.0509	1.0045	-3.511	0.2061	1.5523	1.5046	-3.008	0.7454	70.4594	92.1178
COMBINED	89	1.0455	0.9359	-3.6956	0.2637	1.3336	1.1214	-3.524	0.5479	72.7314	103.703
COMBINED	90	1.5938	1.5606	-2.9028	0.8458	1.8918	1.6455	-2.8204	1.4659	73.3525	86.5743
COMBINED	91	1.118	1.0918	-3.2547	0.1821	1.4011	1.3014	-3.0341	0.6918	69.7599	76.566
COMBINED	92	1.5724	1.4533	-3.1654	0.4172	1.746	1.6589	-2.9801	0.4657	68.8057	102.4679
COMBINED	93	1.755	1.5979	-2.9227	0.557	2.0297	1.7722	-2.7521	0.8658	56.3846	95.015
COMBINED	94	1.0741	0.9787	-3.367	0.2276	1.5061	1.3852	-2.9564	0.6771	72.0783	81.4363
COMBINED	95	0.7726	0.7493	-3.6831	0.0759	1.3445	1.1641	-3.258	0.6051	73.2016	84.7908
COMBINED	96	1.2111	1.2445	-3.2411	0.8679	1.7095	1.6966	-2.8043	0.6378	60.2574	91.9437
COMBINED	97	1.6477	1.6349	-3.1295	0.2258	1.2844	1.1378	-3.6297	0.3111	62.9082	123.743
COMBINED	98	0.8931	0.914	-3.5403	0.2909	1.339	1.1156	-3.3486	0.8867	61.9765	88.9883
COMBINED	99	1.9055	1.8922	-2.7786	1.7705	2.4609	2.1839	-2.4696	3.003	72.9493	107.4493
COMBINED	100	1.538	1.5105	-3.5964	0.1127	1.5925	1.5689	-3.5342	0.0793	70.465	166.6959
COMBINED	101	0.8888	0.7702	-3.7379	0.3002	0.9677	0.9306	-3.6447	0.2038	73.8432	96.413
COMBINED	102	2.0058	1.8519	-3.1065	0.719	1.8302	1.6765	-3.2652	0.4264	66.5201	141.7984
COMBINED	103	2.0689	1.8343	-2.7415	1.8176	1.7752	1.7296	-2.8249	1.3792	65.6808	95.1541
COMBINED	104	1.716	1.5492	-3.0716	1.2181	1.5395	1.5654	-3.038	1.1281	63.4071	98.676
COMBINED	105	1.1361	1.0411	-3.6515	0.2263	1.1432	1.1401	-3.5581	0.1347	65.2463	109.9621
COMBINED	106	1.4369	1.3673	-3.2583	0.2837	1.4503	1.3191	-3.3231	0.5801	50.2073	106.5297
COMBINED	107	1.1561	1.1186	-3.5597	0.2477	1.1297	1.1095	-3.5836	0.1559	69.7382	108.7704
COMBINED	108	1.3764	1.3566	-3.4219	0.1059	1.7139	1.5824	-3.2069	0.3343	70.0707	120.27
COMBINED	109	1.1726	1.0795	-3.6015	0.1976	1.064	0.8825	-3.811	0.1905	66.3405	108.3544
COMBINED	110	1.7279	1.6107	-3.2252	0.308	1.588	1.4439	-3.3921	0.1527	61.7959	126.42
COMBINED	111	1.5902	1.591	-3.0028	0.1161	1.5727	1.5524	-3.0667	0.3557	72.5795	103.0244
COMBINED	112	1.84	1.8263	-2.8689	0.2463	1.7228	1.7166	-2.9814	0.0426	60.8625	111.5699
COMBINED	113	1.7946	1.3823	-3.131	1.1646	1.8128	1.4911	-3.0177	1.2987	66.1389	93.1423
COMBINED	114	1.7984	1.6083	-3.4409	0.5266	1.8114	1.7709	-3.3123	0.4444	66.4683	160.9807
COMBINED	115	0.9363	0.9403	-3.269	0.0632	1.3576	1.1615	-3.0345	0.3985	61.8234	69.0341
COMBINED	116	1.695	1.6249	-3.0568	1.0214	1.7382	1.527	-3.1056	0.9768	62.5855	107.799
COMBINED	117	1.2932	1.1985	-3.8326	0.2994	1.5277	1.3405	-3.6876	0.334	67.6329	153.705
COMBINED	118	1.2503	1.2629	-3.6681	0.1097	1.7914	1.557	-3.3841	0.4156	69.1583	140.7715
COMBINED	119	0.695	0.6991	-3.8112	0.0596	1.0583	1.054	-3.4587	0.238	68.1461	92.0896
COMBINED	120	0.9681	0.9569	-3.4826	0.0698	1.4377	1.3299	-3.134	0.3208	70.6549	86.6086
COMBINED	121	0.9933	1.0124	-3.4596	0.026	1.3076	1.161	-3.3055	0.4443	65.9689	91.8774
COMBINED	122	1.2042	1.1734	-3.1302	0.6308	1.5895	1.4745	-2.8243	1.3776	71.472	76.0027
COMBINED	123	1.6859	1.4728	-3.1593	0.8561	1.7873	1.5574	-3.0638	1.1944	70.5539	111.8971
COMBINED	124	1.141	1.1434	-3.3063	0.0842	1.2773	1.2275	-3.2252	0.2269	64.9726	86.631
COMBINED	125	2.0247	1.9631	-2.81	1.2542	1.6737	1.5579	-3.1928	1.1133	60.0074	118.6996
COMBINED	126	1.5765	1.5447	-3.0822	0.4306	1.8664	1.6452	-3.0004	0.886	64.6104	105.0659
COMBINED	127	2.0006	1.7104	-3.0035	1.1697	2.1724	1.9733	-2.7529	1.9753	78.1743	113.6869
COMBINED	128	2.0885	1.9666	-2.7753	0.7988	1.6649	1.5409	-3.1762	0.573	66.346	115.2072
COMBINED	129	1.5485	1.3629	-3.1208	0.3656	1.4291	1.2493	-3.2417	0.2992	54.1274	92.1251
COMBINED	130	1.7441	1.5574	-3.086	0.4097	1.8682	1.7799	-2.8714	0.8865	59.7343	106.9705
COMBINED	131	1.4958	1.4765	-3.4743	0.2904	1.67	1.6148	-3.3362	0.6673	67.3091	141.5278
COMBINED	132	0.7983	0.6806	-3.478	0.1918	0.9512	0.9704	-3.1851	0.206	59.492	66.0038
COMBINED	133	1.4668	1.1892	-3.2035	0.551	1.7302	1.5866	-2.8163	1.2014	57.8246	83.8244
COMBINED	134	1.6202	1.4816	-3.1568	0.8405	1.7003	1.4301	-3.2429	0.9594	67.4244	108.3003
COMBINED	135	1.7131	1.6146	-2.7326	1.772	1.8593	1.6659	-2.6933	1.8169	75.0052	82.4937
COMBINED	136	1.2137	1.194	-3.1246	0.3234	2.0573	1.8078	-2.5163	1.8405	69.6715	76.8241
COMBINED	137	0.9933	0.9	-3.2041	0.0284	1.0779	0.9779	-3.1133	0.1222	60.2143	62.4616
COMBINED	138	1.4781	1.4648	-2.9629	0.35	1.3559	1.2955	-3.1524	0.486	64.7402	88.073
COMBINED	139	1.049	0.9519	-3.5942	0.127	1.3005	1.1848	-3.3762	0.2567	69.8994	96.6682
COMBINED	140	0.8451	0.7449	-3.5812	0.0114	0.901	0.89	-3.4612	0.2792	58.2425	78.9471
COMBINED	141	1.5651	1.5617	-2.9646	0.5174	1.6279	1.5287	-2.9849	0.9602	69.2072	92.3651
COMBINED	142	2.3414	2.1252	-2.7143	0.3481	2.1515	2.1771	-2.6782	-0.0928	61.4493	125.6972
COMBINED	143	0.8313	0.8382	-3.6346	0.0619	1.1393	1.0522	-3.4409	0.2115	69.1583	88.9116
COMBINED	144	1.5245	1.5302	-3.2904	0.2467	1.9583	1.6982	-3.1255	0.4001	66.6197	124.4981
COMBINED	145	1.2593	1.0578	-3.4752	0.3358	1.7376	1.6771	-2.8736	1.1641	70.3884	95.0561
COMBINED	146	1.0459	1.0353	-3.334	0.1591	1.6871	1.4846	-2.9054	0.9469	69.6715	80.8776
COMBINED	147	1.5864	1.3472	-3.3247	0.2993	1.8087	1.5612	-3.1125	0.7815	76.6372	104.6873
COMBINED	148	1.0731	1.0424	-3.3628	0.1925	1.1267	1.0504	-3.3576	0.2136	75.2259	82.3653
COMBINED	149	1.891	1.6782	-3.139	0.2317	2.2514	2.19	-2.6251	0.9655	75.0052	123.9588
COMBINED	150	1.0333	1.0085	-3.2652	0.195	1.7127	1.6589	-2.6318	1.201	73.5629	73.2398
COMBINED	151	1.1143	0.9817	-3.553	0.4678	1.4732	1.415	-3.1204	0.9221	58.1572	95.9577
COMBINED	152	2.1817	2.1426	-2.9312	0.0552	2.2687	2.1064	-2.9812	0.3495	51.5427	164.2778
COMBINED	153	2.0406	1.8471	-3.109	0.5684	1.7131	1.6275	-3.3388	0.054	65.498	111.2409
COMBINED	154	1.5018	1.4878	-3.0754	0.5379	1.6505	1.5218	-3.0313	0.7386	64.6549	100.3908
COMBINED	155	1.6936	1.636	-3.1136	0.1983	2.0317	1.9794	-2.8065	0.3257	61.4633	122.2714
COMBINED	156	1.5203	1.3421	-3.4648	0.4468	1.5291	1.2905	-3.5103	0.3454	64.5954	123.2037
COMBINED	157	1.9107	1.4448	-3.2917	0.6316	1.6995	1.6035	-3.1395	0.216	68.5469	118.0979
COMBINED	158	1.2963	1.107	-3.2268	0.1106	1.2715	1.0008	-3.3174	0.4008	53.5525	78.7647
COMBINED	159	1.63	1.5022	-2.8396	1.0714	1.7627	1.5922	-2.7489	1.4201	69.8851	78.6192
COMBINED	160	1.8303	1.5985	-3.1729	0.6625	1.7438	1.4874	-3.3088	0.7561	69.4056	121.7836
COMBINED	161	1.0185	0.8722	-3.7139	0.3003	1.274	1.1154	-3.4746	0.3845	68.992	98.8801
COMBINED	162	1.0677	0.9972	-3.5874	0.246	1.2347	1.1599	-3.455	0.2585	74.7413	105.6503
COMBINED	163	1.0379	0.9644	-3.668	0.3063	1.1682	1.0892	-3.5495	0.3986	73.3299	102.4324
COMBINED	164	2.339	2.2815	-2.5846	1.2015	1.9571	1.8281	-3.0334	0.8651	60.0058	134.3038
COMBINED	165	2.0105	1.9801	-2.5862	0.2788	2.117	2.1231	-2.447	0.1084	62.0817	97.3476
COMBINED	166	1.2727	1.1805	-3.2448	0.7001	1.2834	1.1655	-3.2404	0.7293	54.7354	85.1611
COMBINED	167	2.3561	2.2584	-2.3975	1.116	2.0594	2.0574	-2.6109	1.3132	65.4737	106.5163
COMBINED	168	1.6508	1.5306	-3.2431	0.3052	1.4931	1.3907	-3.3764	0.3637	62.7464	119.4708
COMBINED	169	2.3	2.1977	-2.3118	0.7659	2.0039	1.9517	-2.5607	0.2382	60.0074	93.6209
COMBINED	170	1.8394	1.7841	-2.7798	0.5191	1.7736	1.718	-2.8662	0.21	58.7838	100.5728
COMBINED	171	1.3682	1.2408	-3.0363	0.387	1.0762	1.0519	-3.2387	0.2012	59.3901	75.0139
COMBINED	172	1.4524	1.2958	-3.3093	0.4849	1.4654	1.4269	-3.1635	0.7039	61.0601	103.1371
COMBINED	173	1.4992	1.307	-3.4733	0.3985	1.3654	1.2653	-3.5122	0.4132	68.721	118.9851
COMBINED	174	1.6621	1.2677	-3.3377	0.7932	1.4439	1.1629	-3.4415	0.8594	56.5652	101.9562
COMBINED	175	1.5704	1.5221	-3.0757	0.4314	1.3199	1.2393	-3.3503	0.5462	58.2089	99.0311
COMBINED	176	1.2986	1.2567	-3.2158	0.3466	1.5477	1.4898	-2.9998	0.7365	67.3614	90.6114
COMBINED	177	1.667	1.6005	-2.5497	1.0613	1.6951	1.5479	-2.591	1.193	65.0657	65.9754
COMBINED	178	1.3295	1.2437	-3.3142	0.2402	1.2757	1.0282	-3.5323	0.23	65.0657	96.9869
COMBINED	179	2.1038	2.0323	-2.7957	0.7201	1.9868	1.7091	-3.1268	0.8518	64.999	124.6573
COMBINED	180	0.9592	0.9609	-3.5462	0.119	1.3286	1.2325	-3.2834	0.5747	67.8895	91.9361
COMBINED	181	1.4354	1.266	-3.6184	0.4783	1.6663	1.5394	-3.3296	0.7929	72.2473	130.9698
COMBINED	182	1.5034	1.3909	-2.9571	0.6667	1.8945	1.6528	-2.6711	1.5253	73.3924	77.6646
COMBINED	183	1.4993	1.3027	-3.3011	0.7292	1.6742	1.5652	-3.0423	0.8343	64.1675	102.8213
COMBINED	184	0.767	0.7724	-3.6453	0.0315	1.0723	1.0465	-3.3609	0.2936	65.5173	84.3902
COMBINED	185	0.7777	0.7741	-3.4505	0.2395	0.8603	0.8298	-3.4029	0.2896	69.1427	73.2021
COMBINED	186	1.8835	1.3325	-3.172	0.8196	1.4786	1.232	-3.2583	0.5071	58.8598	91.9754
COMBINED	187	1.4402	1.4056	-3.071	0.417	1.3926	1.3062	-3.1946	0.2684	64.7916	90.2766
COMBINED	188	1.3133	1.2856	-3.2596	0.2217	1.1328	1.129	-3.4331	0.4091	53.4099	97.127
COMBINED	189	1.3506	1.3474	-3.2794	0.1111	1.4797	1.3565	-3.2666	0.4766	70.0041	103.5381
COMBINED	190	1.2785	1.2691	-3.1482	0.207	1.6782	1.4913	-2.8997	1.2497	67.6763	85.1776
COMBINED	191	2.1618	2.0609	-2.6636	1.7345	2.4005	2.3415	-2.367	2.245	75.5697	102.0002
COMBINED	192	1.045	1.0193	-3.3761	0.0886	1.7127	1.6521	-2.7261	1.3463	66.667	81.3798
COMBINED	193	1.4873	1.5156	-3.0018	0.8006	2.0891	1.6991	-2.8292	1.8572	68.1318	94.9855
COMBINED	194	2.3161	2.088	-2.6417	1.5808	2.6801	2.3564	-2.3703	1.7502	62.2072	115.4055
COMBINED	195	1.4049	1.2769	-3.234	0.5401	1.6502	1.5101	-3.0188	0.9937	71.396	92.6884
COMBINED	196	1.3942	1.3107	-3.1555	0.3121	1.1161	1.0978	-3.3953	0.1965	61.8575	89.1427
COMBINED	197	1.2216	1.1098	-3.144	0.3113	1.4056	1.1835	-3.0125	0.6985	59.4627	69.3406
COMBINED	198	2.4595	2.2591	-2.5676	0.5266	2.2626	2.1219	-2.7118	0.462	59.6445	127.7287
COMBINED	199	2.3865	2.1738	-2.4826	1.6962	2.1439	1.9795	-2.6729	1.0282	60.2287	105.7413
COMBINED	200	1.3886	1.2761	-3.2269	0.2429	1.342	1.2931	-3.1986	0.3454	61.9347	90.8166
COMBINED	201	1.7477	1.6351	-2.6699	1.0164	1.8783	1.8735	-2.4353	1.8703	63.6952	75.2438
COMBINED	202	1.646	1.1818	-3.2733	1.0584	1.8339	1.3003	-3.1617	1.3989	53.1439	90.345
COMBINED	203	1.9447	1.7903	-2.7515	1.2221	1.6861	1.4209	-3.0905	0.9338	59.2596	92.5282
COMBINED	204	1.2651	1.3311	-3.0784	-0.038	1.6437	1.5511	-3.0073	0.6958	60.8631	94.8016
COMBINED	205	1.2232	1.174	-3.4382	0.3499	1.4575	1.328	-3.2757	0.6575	76.4809	98.5146
COMBINED	206	1.442	1.3112	-3.2277	0.7837	1.6663	1.5493	-2.9915	1.0895	72.9974	94.5977
COMBINED	207	1.2909	1.2188	-3.3286	0.3185	0.9223	0.915	-3.6207	-0.0767	73.6585	92.753
COMBINED	208	1.7653	1.5703	-2.9463	0.6275	1.753	1.4641	-3.0668	0.2457	58.4385	94.8511
COMBINED	209	1.3558	1.2173	-3.2544	0.169	1.5614	1.5016	-2.9601	0.8075	57.568	90.6584
COMBINED	210	1.6323	1.4246	-3.3266	0.4862	1.5287	1.4897	-3.274	0.5494	67.6467	117.5022
COMBINED	211	0.8146	0.7134	-3.7475	0.0898	1.1796	1.0917	-3.3811	0.4727	67.7694	89.9631
COMBINED	212	1.9974	1.7512	-3.0619	0.8969	1.6082	1.6161	-3.1944	0.2722	62.084	125.2734
COMBINED	213	2.0362	1.6472	-3.1794	0.8446	1.6264	1.4976	-3.3037	0.4797	59.1594	126.0052
COMBINED	214	1.7275	1.6185	-3.1008	0.6634	1.7633	1.6128	-3.0914	0.5101	67.5713	113.3605
COMBINED	215	1.9576	1.7992	-2.8203	1.0291	1.659	1.6038	-2.9967	0.7192	56.5415	101.5968
COMBINED	216	1.7045	1.6515	-2.7898	0.5835	1.7938	1.7712	-2.6894	0.3177	68.6594	87.4786
COMBINED	217	1.4629	1.4102	-3.0891	0.5755	1.535	1.2904	-3.2159	0.6153	76.0539	94.1744
COMBINED	218	1.0599	1.0636	-3.462	0.3982	1.2105	1.2014	-3.356	0.2691	70.2509	95.7848
COMBINED	219	1.9516	1.8498	-2.4857	0.9565	2.2527	2.1202	-2.2191	1.6033	71.4006	83.6157
COMBINED	220	1.6267	1.4934	-3.5146	0.0582	1.622	1.5924	-3.4243	0.1978	71.5138	145.0838
COMBINED	221	1.4454	1.2181	-3.3516	0.4421	1.6625	1.5151	-3.0792	0.8657	72.7314	98.4171
COMBINED	222	2.0042	1.4547	-3.1766	0.8314	1.8627	1.5584	-3.073	0.9799	64.2126	104.4102
COMBINED	223	1.6382	1.5896	-3.1137	0.7837	1.6864	1.5679	-3.1363	0.774	65.9236	112.8726
COMBINED	224	1.433	1.0029	-3.2944	0.4398	1.1437	0.8665	-3.4196	0.6934	53.8944	77.1684
COMBINED	225	1.6179	1.5947	-2.8566	0.4904	1.952	1.8182	-2.6467	0.9003	60.4087	88.431
COMBINED	226	1.9747	1.8653	-2.7646	0.8704	1.6638	1.468	-3.1663	0.7389	64.3294	103.436
COMBINED	227	1.0012	1.0092	-3.4148	0.313	1.0994	1.0338	-3.3625	0.4363	59.8961	84.3641
COMBINED	228	1.8419	1.7938	-2.8246	0.8288	1.7467	1.4727	-3.1822	0.8187	71.1251	103.1186
COMBINED	229	1.1637	1.1188	-3.418	0.3291	1.6846	1.5973	-2.9398	1.321	74.9929	92.6364
COMBINED	230	1.4366	1.3846	-3.0754	0.859	2.0468	1.9361	-2.5238	2.1756	68.992	88.1562
COMBINED	231	1.8332	1.7481	-3.1656	0.143	2.1937	2.1518	-2.7775	0.5758	75.9906	142.2764
COMBINED	232	1.5445	1.5034	-3.1429	0.7574	1.7613	1.673	-2.9995	0.8743	68.8581	107.71
COMBINED	233	1.2611	1.1033	-3.4599	0.215	1.4413	1.1904	-3.3916	0.5682	60.7892	97.8216
COMBINED	234	1.1183	1.1166	-3.6206	0.1769	1.6203	1.44	-3.3174	0.4874	70.6549	115.2971
COMBINED	235	1.7534	1.5657	-3.0604	1.3725	1.6893	1.3978	-3.2077	0.9428	56.7216	101.4368
COMBINED	236	1.9356	2.0149	-3.0087	0.2828	2.0954	2.0823	-2.973	0.4039	64.1838	156.8072
COMBINED	237	1.4793	1.4668	-3.1508	1.0034	1.8294	1.6256	-3.005	1.69	68.6829	98.5206
COMBINED	238	1.5362	1.5126	-2.9144	0.7766	1.7224	1.6209	-2.8169	0.8946	73.3705	90.3024
COMBINED	239	1.7411	1.6601	-2.6457	1.3005	1.9513	1.8201	-2.4584	1.9955	62.7374	76.427
COMBINED	240	0.99	0.9888	-3.4799	0.0942	1.1405	1.0457	-3.4222	0.2858	65.3372	88.756
COMBINED	241	1.7896	1.7163	-2.8813	0.4138	1.8957	1.7491	-2.8738	0.6439	62.6513	106.3062
COMBINED	242	1.8182	1.7479	-3.2107	0.3983	1.7507	1.7034	-3.2794	0.1935	64.6534	148.5776
COMBINED	243	1.3101	1.3031	-3.4274	0.1234	1.4037	1.3664	-3.3607	0.1131	71.1394	113.4024
COMBINED	244	1.3549	1.3376	-3.3644	0.4893	1.5842	1.4762	-3.2262	0.7533	68.7313	114.5986
COMBINED	245	0.8014	0.8313	-3.5468	0.1297	1.1769	1.1639	-3.2316	0.4361	58.9374	83.0629
COMBINED	246	1.6034	1.3241	-3.2652	0.7025	2.1081	1.819	-2.7728	1.6763	62.5497	99.9243
COMBINED	247	1.0515	1.0174	-3.4205	0.3322	1.6418	1.3993	-3.0529	1.3006	65.8355	87.8778
COMBINED	248	1.466	1.3341	-3.1236	0.9295	1.8075	1.4036	-3.047	1.6771	72.0783	88.1856
COMBINED	249	1.5927	1.4553	-3.5859	0.1742	1.4939	1.4719	-3.5667	0.1331	65.6808	153.9267
COMBINED	250	2.6533	2.443	-2.2125	2.3903	2.4049	2.2786	-2.374	1.4775	58.9991	106.5488
COMBINED	251	1.8045	1.6637	-2.97	0.7513	1.5522	1.2217	-3.3995	0.321	60.0767	104.7875
COMBINED	252	1.6375	1.4714	-3.1003	0.6536	1.7348	1.5546	-3.0347	0.9962	59.2827	99.4684
COMBINED	253	1.6849	1.4622	-3.2341	0.6465	1.7397	1.6273	-3.0409	1.2461	61.4346	111.0231
COMBINED	254	2.1912	1.9526	-2.6122	1.8043	2.0305	1.7826	-2.7644	1.4333	57.6296	97.8685
COMBINED	255	1.9182	1.9259	-3.292	0.0586	2.0843	2.0072	-3.2268	0.2067	65.4469	190.0815
COMBINED	256	0.8363	0.8055	-3.7456	0.0694	1.5377	1.2591	-3.3031	0.7779	52.9777	100.816
COMBINED	257	1.081	1.0919	-3.5547	0.1321	1.6641	1.5212	-3.1358	0.8482	69.3195	105.305
COMBINED	258	1.0121	0.9978	-3.4367	0.238	1.2909	1.1618	-3.2586	0.4692	70.8581	86.4397
COMBINED	259	1.4179	1.39	-3.3387	0.3912	1.5863	1.3561	-3.3846	0.7963	67.6467	113.9347
COMBINED	260	1.3311	1.2482	-3.1961	0.2516	1.7163	1.558	-2.8925	0.852	66.1465	87.7976
COMBINED	261	1.0977	0.8525	-3.4998	0.4584	1.1861	1.0654	-3.2914	0.5159	57.054	81.1465
COMBINED	262	1.5539	1.3383	-3.2226	0.6106	1.4071	1.2403	-3.2976	0.6535	61.5756	98.4898
COMBINED	263	1.758	1.4605	-3.1933	1.0989	1.6745	1.5507	-3.0787	1.13	62.9798	106.3457
COMBINED	264	1.6178	1.4244	-3.282	0.7542	1.8545	1.7679	-2.9482	0.8101	59.8274	109.9423
COMBINED	265	1.1357	1.0214	-3.4512	0.2477	1.2778	1.2064	-3.257	0.4135	69.7382	88.4708
COMBINED	266	2.2129	2.0934	-2.8388	0.1967	2.1632	2.0909	-2.8471	0.058	57.7761	140.2781
COMBINED	267	1.497	1.4477	-2.9435	0.3578	1.6565	1.5184	-2.8695	0.7849	63.2309	82.6623
COMBINED	268	2.1342	1.7231	-2.8797	1.3288	1.927	1.6697	-2.9158	1.1113	55.2635	101.8774
COMBINED	269	2.1776	2.1187	-2.5269	0.5589	1.9772	1.9867	-2.6712	0.201	59.9667	106.2917
COMBINED	270	1.5064	1.4368	-3.163	0.8486	1.9094	1.7801	-2.8381	1.4754	65.3659	101.2643
COMBINED	271	2.1791	1.9768	-2.7593	0.6937	1.9274	1.8996	-2.8399	0.4809	66.5201	118.0115
COMBINED	272	2.3255	2.2441	-2.8313	0.1632	2.1166	2.1086	-2.9445	0.0906	62.5685	164.2612
COMBINED	273	2.0038	1.7604	-3.0614	0.6008	1.607	1.5265	-3.3142	0.1443	65.7503	126.5121
COMBINED	274	1.7367	1.686	-3.211	0.4952	1.83	1.7324	-3.1528	0.8447	65.7739	134.9143
COMBINED	275	1.323	1.344	-3.5401	0.0931	1.5217	1.4551	-3.4179	0.3417	67.813	131.7551
COMBINED	276	0.8829	0.8822	-3.3336	0.264	1.6774	1.4871	-2.7795	1.3855	67.1622	70.8752
COMBINED	277	2.4683	2.0564	-2.7149	1.1703	2.0835	1.8373	-2.961	0.9154	58.6704	122.2937
COMBINED	278	1.8622	1.8624	-2.9472	0.2481	1.9218	1.9198	-2.9013	0.2669	60.3136	126.3861
COMBINED	279	1.6445	1.3323	-3.5151	0.2761	1.5662	1.5109	-3.3439	0.5101	62.3934	127.7931
COMBINED	280	1.0192	1.0295	-3.367	0.2728	1.0961	1.0885	-3.3047	0.3807	65.4099	82.0682
COMBINED	281	1.7791	1.7599	-2.9527	0.0744	2.1863	2.0766	-2.6349	0.6771	56.1372	115.522
COMBINED	282	1.0926	0.8795	-3.3063	0.489	1.3554	1.314	-2.8741	0.8547	59.2352	70.3682
COMBINED	283	1.1786	0.9333	-3.4848	0.5444	1.4305	1.0915	-3.3034	0.9157	72.5795	83.8716
COMBINED	284	1.7043	1.4216	-2.7939	1.3829	2.0417	1.9666	-2.235	1.6978	58.0281	71.7369
COMBINED	285	1.8086	1.7304	-2.9381	0.2245	1.616	1.5575	-3.1079	0.1526	68.1456	106.2256
COMBINED	286	1.6547	1.5264	-3.1116	0.634	1.6216	1.539	-3.0757	0.5147	61.5476	104.0815
COMBINED	287	0.8165	0.7869	-3.8157	0.077	1.3347	1.2473	-3.356	0.4742	73.178	101.1852
COMBINED	288	0.8862	0.8972	-3.6268	0.047	1.0412	1.0415	-3.4974	0.1526	68.5885	95.3094
COMBINED	289	1.6023	1.5407	-3.0919	0.0971	1.8495	1.6991	-2.9518	0.4181	54.2844	106.5865
COMBINED	290	1.2646	1.2558	-3.1965	0.2555	1.3951	1.3109	-3.136	0.2792	68.9776	88.9279
COMBINED	291	0.5932	0.6354	-3.7465	-0.0257	1.0827	0.8113	-3.5725	0.4184	60.8544	81.6862
COMBINED	292	0.8672	0.8839	-3.5103	0.0483	1.048	1.0284	-3.3808	0.1847	66.6059	82.0942
COMBINED	293	1.3432	1.3084	-3.246	0.6092	1.6777	1.5202	-3.0442	0.8462	72.9687	96.7947
COMBINED	294	1.027	1.0516	-3.2887	0.0366	1.0977	1.0347	-3.2873	0.2841	65.5789	79.5102
COMBINED	295	1.1657	1.0533	-3.4324	0.2279	1.1893	1.0485	-3.4551	0.1893	68.7353	90.7752
COMBINED	296	1.0884	1.0461	-3.2736	0.1446	1.1289	0.9622	-3.341	0.231	65.9644	77.4369
COMBINED	297	0.9003	0.9043	-3.5006	0.1767	1.1606	1.0784	-3.3271	0.2165	66.3421	83.0075
COMBINED	298	1.797	1.769	-2.7147	0.4822	1.7746	1.5684	-2.9316	0.6481	51.7942	91.8187
COMBINED	299	1.1843	1.1238	-3.6886	0.3116	1.5264	1.4676	-3.363	0.2892	72.2473	143.2872
COMBINED	300	1.0962	1.0484	-3.6463	0.2813	1.3722	1.1883	-3.5125	0.6199	74.9929	111.3493
ENV12_MANHATTAN	1	1.8573	1.5643	-3.0954	0.5591	1.6801	1.5825	-3.0848	0.8121	68.8741	104.0511
ENV12_MANHATTAN	2	1.382	1.0513	-3.537	0.6742	1.555	1.483	-3.0966	1.1026	54.216	100.8049
ENV12_MANHATTAN	3	1.5105	1.323	-3.2969	0.5608	1.4114	1.2877	-3.332	0.5179	58.3999	104.1609
ENV12_MANHATTAN	4	1.8001	1.6177	-3.1335	0.5454	1.4507	1.3609	-3.3665	0.486	63.4798	113.7074
ENV12_MANHATTAN	5	1.256	1.0924	-3.5251	0.2895	1.3315	1.1688	-3.4447	0.5113	62.558	101.7874
ENV12_MANHATTAN	6	1.5555	1.4863	-3.2494	0.5868	1.4475	1.4269	-3.2935	0.5007	61.4532	112.977
ENV12_MANHATTAN	7	1.3392	1.2744	-3.4452	0.5165	1.646	1.3472	-3.3407	0.7527	63.9789	111.5661
ENV12_MANHATTAN	8	1.5897	1.4902	-3.1547	0.8428	2.0107	1.5859	-3.0804	1.3032	64.717	106.6299
ENV12_MANHATTAN	9	1.2648	1.1712	-3.4511	0.421	1.4923	1.3152	-3.3377	0.7174	69.7693	104.7466
ENV12_MANHATTAN	10	0.9756	0.9441	-3.7364	0.1521	1.2665	1.0803	-3.5671	0.4627	73.796	104.7351
ENV12_MANHATTAN	11	1.4923	1.4072	-3.3845	0.5227	1.5196	1.3669	-3.4174	0.7017	66.8741	117.2041
ENV12_MANHATTAN	12	1.4976	1.3618	-3.3316	0.2296	1.9711	1.7892	-2.908	1.2182	75.5855	109.2328
ENV12_MANHATTAN	13	1.4036	1.3	-3.3395	0.676	1.6547	1.4031	-3.2569	1.2411	70.0846	104.6259
ENV12_MANHATTAN	14	1.3619	1.3414	-3.3436	0.4529	1.6484	1.5007	-3.178	0.8021	70.0846	106.7557
ENV12_MANHATTAN	15	1.1132	1.0256	-3.5865	0.2924	1.3016	1.0951	-3.5357	0.4882	62.6903	102.762
ENV12_MANHATTAN	16	2.0777	1.9767	-3.3536	0.6359	2.2924	2.0922	-3.2141	0.9926	63.8741	202.6834
ENV12_MANHATTAN	17	2.4518	2.3201	-2.7215	1.1323	2.2921	2.2401	-2.8536	0.3984	58.0056	159.4697
ENV12_MANHATTAN	18	2.1662	2.0456	-3.0937	0.4196	2.1652	1.948	-3.2236	0.4953	62.716	175.4111
ENV12_MANHATTAN	19	1.8334	1.5949	-3.1854	0.7261	1.9129	1.7696	-2.9998	1.0675	68.0322	117.8931
ENV12_MANHATTAN	20	2.2931	2.1993	-2.9712	0.4986	2.218	2.1305	-3.0475	0.5617	71.5589	176.7063
ENV12_MANHATTAN	21	2.3507	2.0507	-3.1096	0.7494	2.25	2.2266	-2.9718	0.628	72.0589	186.0159
ENV12_MANHATTAN	22	2.2999	2.2689	-3.1227	0.5411	1.9981	1.6802	-3.749	0.3445	61.716	228.279
ENV12_MANHATTAN	23	1.7118	1.6327	-3.3136	0.3001	2.0538	1.9611	-2.9768	0.184	74.1655	140.446
ENV12_MANHATTAN	24	2.1096	1.7514	-3.1081	0.5523	2.2549	1.9716	-2.902	0.1377	52.1618	134.0822
ENV12_MANHATTAN	25	1.3922	1.412	-3.483	0.0423	2.1136	2.0161	-2.879	1.2914	62.2914	135.8219
ENV12_MANHATTAN	26	2.5579	2.2456	-2.6301	1.474	2.4086	2.2777	-2.5626	1.4118	60.4265	128.4678
ENV12_MANHATTAN	27	1.6403	1.429	-2.9943	1.1137	1.9496	1.4668	-2.9449	1.6565	66.0056	83.2115
ENV12_MANHATTAN	28	2.6415	2.3863	-2.7899	0.8661	2.6902	2.5309	-2.6753	0.69	57.9789	180.6536
ENV12_MANHATTAN	29	1.3655	1.2149	-3.5602	0.4561	1.7473	1.6921	-3.0641	0.972	76.7427	115.8207
ENV12_MANHATTAN	30	1.5211	1.2908	-3.2093	0.9696	1.5719	1.4511	-3.0292	1.1083	56.2151	88.7615
ENV12_MANHATTAN	31	1.6602	1.506	-3.5289	0.0923	1.8338	1.7708	-3.2793	0.3285	64.637	157.8752
ENV12_MANHATTAN	32	1.3274	1.19	-3.4233	0.3736	1.5223	1.3575	-3.2069	0.456	63.137	98.1189
ENV12_MANHATTAN	33	1.4594	1.4162	-3.2604	0.6196	1.95	1.7327	-2.933	1.1559	70.0846	106.1
ENV12_MANHATTAN	34	1.7281	1.493	-2.9811	1.1974	1.7687	1.4785	-2.9874	1.8221	60.4008	86.3081
ENV12_MANHATTAN	35	1.3291	1.1076	-3.5949	0.5514	1.5011	1.2881	-3.3968	0.9372	60.5313	109.1236
ENV12_MANHATTAN	36	1.7571	1.6324	-3.2212	0.6169	2.0172	1.7589	-3.1116	1.3536	77.3226	125.7127
ENV12_MANHATTAN	37	0.9461	0.8086	-3.8901	0.3435	1.8921	1.729	-2.9001	1.873	61.1627	140.1548
ENV12_MANHATTAN	38	1.3089	1.2488	-3.4365	0.4856	1.4999	1.4078	-3.2654	0.714	71.4274	105.9523
ENV12_MANHATTAN	39	0.8224	0.8054	-3.9317	0.0231	1.0602	0.9108	-3.8149	0.262	64.637	115.227
ENV12_MANHATTAN	40	1.1331	1.0309	-3.5822	0.3974	1.421	1.2384	-3.368	0.8345	66.5846	102.1787
ENV12_MANHATTAN	41	0.4826	0.4744	-4.2121	0.0255	0.8717	0.8652	-3.8369	-0.0019	64.2951	109.9391
ENV12_MANHATTAN	42	0.9033	0.8939	-3.8235	0.0369	1.1987	1.095	-3.6153	0.068	64.0589	112.3862
ENV12_MANHATTAN	43	0.9021	0.9027	-3.6641	0.1367	0.9955	0.9127	-3.6475	0.1605	66.8741	94.7276
ENV12_MANHATTAN	44	0.8157	0.8118	-3.6568	0.0101	0.9969	0.9913	-3.517	0.0129	63.1103	88.7546
ENV12_MANHATTAN	45	1.2202	1.1716	-3.4451	0.1201	1.3779	1.2051	-3.4031	0.6112	61.3732	100.992
ENV12_MANHATTAN	46	1.3067	1.1055	-3.6766	0.3537	1.3398	1.1782	-3.5995	0.2578	74.7151	117.3431
ENV12_MANHATTAN	47	1.1045	0.9882	-3.6462	0.2865	1.7256	1.6557	-2.9958	1.2942	74.3226	104.446
ENV12_MANHATTAN	48	0.8475	0.8865	-3.8572	-0.0031	1.4474	1.1631	-3.6007	0.7886	56.2427	114.4482
ENV12_MANHATTAN	49	1.0205	1.0356	-3.7119	0.0322	1.0126	0.8523	-3.8826	0.2575	64.3217	114.2068
ENV12_MANHATTAN	50	1.0966	0.9	-3.8106	0.403	1.5363	1.3572	-3.3666	0.75	72.6903	112.2706
ENV12_MANHATTAN	51	0.5752	0.5743	-3.9905	0.0692	0.9062	0.808	-3.7461	0.1211	68.1912	94.3833
ENV12_MANHATTAN	52	0.8568	0.8228	-3.7135	0.2178	1.3725	1.3214	-3.2077	0.5454	71.1122	91.7454
ENV12_MANHATTAN	53	1.5895	1.4433	-3.2398	0.6687	1.4769	1.293	-3.3985	0.875	68.4807	109.7132
ENV12_MANHATTAN	54	1.665	1.3966	-3.3688	0.5764	1.9989	1.8102	-2.9744	1.0953	75.8493	119.2449
ENV12_MANHATTAN	55	1.733	1.5553	-3.0827	0.6101	1.6615	1.5881	-3.0444	0.7145	68.4017	102.6214
ENV12_MANHATTAN	56	2.0204	1.9152	-2.6754	1.5918	1.93	1.708	-2.9162	1.532	75.8493	101.638
ENV12_MANHATTAN	57	1.1587	1.0672	-3.4584	0.3682	1.4817	1.444	-3.0619	0.9605	77.3226	92.2218
ENV12_MANHATTAN	58	1.6203	1.5054	-3.0206	0.2173	1.6819	1.5023	-3.0841	0.9477	72.375	97.9093
ENV12_MANHATTAN	59	2.7057	2.4503	-2.8421	0.4745	2.92	2.5299	-2.78	0.6977	53.9256	204.7462
ENV12_MANHATTAN	60	1.62	1.5837	-3.4336	0.1831	1.7857	1.7004	-3.3834	0.0661	57.8484	170.7095
ENV12_MANHATTAN	61	2.0847	1.687	-3.577	0.5952	2.5012	1.7889	-3.4921	1.2797	73.8484	203.7248
ENV12_MANHATTAN	62	1.2826	1.166	-3	0.3253	1.2605	1.1236	-3.0465	0.7106	54.2151	66.2902
ENV12_MANHATTAN	63	1.0125	0.8396	-3.5778	0.1504	1.5915	1.4394	-3.0068	1.2162	50.478	86.8788
ENV12_MANHATTAN	64	0.791	0.813	-3.8382	0.0023	1.2341	1.1827	-3.4719	0.51	59.8475	105.5259
ENV12_MANHATTAN	65	1.5057	1.394	-3.2827	0.7651	1.7747	1.6221	-3.0735	1.5573	71.217	108.8828
ENV12_MANHATTAN	66	0.8665	0.8026	-3.8283	0.1116	1.5395	1.34	-3.2828	1.0743	67.4532	101.3753
ENV12_MANHATTAN	67	2.1095	1.9347	-2.9288	1.0474	2.5167	2.2646	-2.6449	1.0142	52.1637	137.0955
ENV12_MANHATTAN	68	1.7363	1.4319	-3.3212	0.9777	1.9134	1.6073	-3.184	0.7305	67.1903	121.5271
ENV12_MANHATTAN	69	1.2326	1.1769	-3.4818	0.2809	1.2006	1.0309	-3.6429	0.2828	58.478	106.4713
ENV12_MANHATTAN	70	2.9163	2.6191	-2.1429	1.5949	3.011	2.7374	-2.0429	1.7859	47.9523	117.8845
ENV12_MANHATTAN	71	0.9223	0.8127	-3.7904	0.1119	1.5212	1.2968	-3.3412	0.6485	66.6113	102.4621
ENV12_MANHATTAN	72	1.0113	0.914	-3.9043	0.2189	1.3942	1.27	-3.5468	0.5824	60.3741	125.608
ENV12_MANHATTAN	73	2.1514	2.0636	-3.0337	0.5683	2.1727	2.0957	-3.0222	0.0604	59.3723	169.0052
ENV12_MANHATTAN	74	1.509	1.3639	-3.6595	0.307	2.1767	1.8817	-3.1231	1.0444	61.1103	150.3782
ENV12_MANHATTAN	75	1.4533	1.3699	-3.5998	0.1413	1.8972	1.7328	-3.2723	0.4121	58.5846	148.8283
ENV12_MANHATTAN	76	1.8954	1.3231	-3.4018	1.2593	1.5847	1.4558	-3.2661	0.4356	54.0561	116.0315
ENV12_MANHATTAN	77	1.9195	1.7425	-2.9932	1.9159	2.4075	2.1382	-2.6082	2.1506	73.2427	113.573
ENV12_MANHATTAN	78	1.7029	1.6248	-2.7241	1.2307	1.5317	1.4494	-2.8939	1.0922	64.8475	77.1712
ENV12_MANHATTAN	79	1.2178	1.1162	-3.3778	0.2377	1.2736	0.8629	-3.6491	0.9268	61.1103	90.9551
ENV12_MANHATTAN	80	0.8026	0.7915	-3.8731	0.0359	1.0503	0.9505	-3.7024	0.1569	66.5846	105.9873
ENV12_MANHATTAN	81	0.9913	0.8605	-3.4221	0.1507	1.7949	1.2532	-2.9993	1.515	63.3999	71.8552
ENV12_MANHATTAN	82	1.8149	1.6582	-2.8361	1.4347	2.2503	2.2482	-2.2456	2.5198	59.6627	90.7908
ENV12_MANHATTAN	83	1.0581	1.0078	-3.7032	0.0855	1.5543	1.4155	-3.2865	0.9376	64.8208	111.8247
ENV12_MANHATTAN	84	1.1175	0.9994	-3.7018	0.302	1.6332	1.5958	-3.0959	0.879	62.2151	110.3034
ENV12_MANHATTAN	85	0.7505	0.7168	-3.7561	0.0534	1.3693	1.2288	-3.2311	0.992	68.0589	88.2638
ENV12_MANHATTAN	86	2.3297	2.2567	-2.5035	2.7293	2.2948	2.1114	-2.6376	2.5939	76.4274	116.0132
ENV12_MANHATTAN	87	1.6993	1.6209	-3.2871	0.2159	1.673	1.4909	-3.4309	1.1419	76.1637	154.9101
ENV12_MANHATTAN	88	1.1589	1.0858	-3.581	0.2611	1.6679	1.6086	-3.0323	0.9703	68.0589	103.4551
ENV12_MANHATTAN	89	1.2393	1.0428	-3.6131	0.3273	1.3185	1.1016	-3.5391	0.4188	70.0846	104.1764
ENV12_MANHATTAN	90	1.5245	1.4814	-3.0652	0.7446	1.7229	1.528	-2.9989	1.3057	74.6903	92.3494
ENV12_MANHATTAN	91	0.9183	0.9011	-3.4675	0.0802	1.4006	1.2603	-3.0913	0.7726	68.7969	77.1465
ENV12_MANHATTAN	92	1.5015	1.4336	-3.2684	0.34	1.6052	1.533	-3.1798	0.3924	65.296	112.4505
ENV12_MANHATTAN	93	1.8939	1.6147	-3.0215	0.8964	1.9512	1.7506	-2.8746	0.9461	56.5313	104.9609
ENV12_MANHATTAN	94	1.1053	0.9876	-3.4447	0.2127	1.6075	1.4671	-2.9613	0.812	69.5056	85.089
ENV12_MANHATTAN	95	0.7806	0.7414	-3.7786	0.061	1.4087	1.1345	-3.3388	1.0215	71.0065	90.7149
ENV12_MANHATTAN	96	1.3783	1.4182	-3.2259	0.1881	1.8654	1.8466	-2.8102	0.6763	59.9523	103.7529
ENV12_MANHATTAN	97	1.8616	1.8567	-3.1023	0.3707	1.6532	1.431	-3.5405	0.4749	63.137	143.9768
ENV12_MANHATTAN	98	1.0587	1.0635	-3.4534	0.4848	1.4656	1.1065	-3.3902	1.2053	60.1103	93.1362
ENV12_MANHATTAN	99	1.942	1.9305	-2.8496	1.6817	2.5651	2.2684	-2.4767	3.1649	70.3475	116.193
ENV12_MANHATTAN	100	1.6499	1.6072	-3.646	0.1007	1.6888	1.6757	-3.5433	0.0831	66.216	187.793
ENV12_MANHATTAN	101	0.9273	0.8123	-3.8004	0.2776	1.1097	1.0739	-3.5396	0.2983	72.0589	97.4081
ENV12_MANHATTAN	102	1.8448	1.6935	-3.3642	0.5787	1.9379	1.7086	-3.3177	0.6653	62.8466	154.589
ENV12_MANHATTAN	103	1.6213	1.3452	-3.2782	0.8781	1.6714	1.5842	-3.0217	0.9266	63.9789	101.7299
ENV12_MANHATTAN	104	1.1104	1.1364	-3.4975	0.27	1.3551	1.3674	-3.2459	0.7242	64.0056	100.992
ENV12_MANHATTAN	105	1.203	1.0368	-3.7043	0.2902	1.1876	1.1926	-3.5501	0.1669	60.8741	115.0161
ENV12_MANHATTAN	106	1.5774	1.4306	-3.2599	0.5169	1.5555	1.3588	-3.3605	0.7892	49.1627	112.5167
ENV12_MANHATTAN	107	1.2287	1.1621	-3.6172	0.2886	1.1876	1.177	-3.6148	0.0993	64.8732	117.9988
ENV12_MANHATTAN	108	1.4833	1.4318	-3.4597	0.0852	1.9032	1.7294	-3.176	0.5037	65.4523	134.427
ENV12_MANHATTAN	109	1.1999	1.0415	-3.7358	0.2103	1.1623	0.893	-3.8924	0.2518	59.216	119.2069
ENV12_MANHATTAN	110	1.6356	1.4863	-3.4068	0.2793	1.5337	1.4005	-3.4882	0.0915	59.8475	133.9281
ENV12_MANHATTAN	111	2.011	1.9592	-2.7901	0.1107	1.6026	1.5945	-3.1421	0.2872	69.7684	117.0373
ENV12_MANHATTAN	112	1.7458	1.7183	-2.9996	0.1554	1.844	1.8467	-2.9123	0.0068	55.8741	117.9023
ENV12_MANHATTAN	113	1.8643	1.3558	-3.1969	1.2212	2.2043	1.7234	-2.8548	2.0051	67.1894	97.2196
ENV12_MANHATTAN	114	1.8335	1.6248	-3.4804	0.3613	1.7397	1.754	-3.3959	0.3525	61.1103	177.9382
ENV12_MANHATTAN	115	0.9196	0.9324	-3.3409	0.0681	1.5733	1.2859	-2.9574	0.6	57.1637	71.1977
ENV12_MANHATTAN	116	1.1749	1.1713	-3.6223	0.0105	1.7422	1.5404	-3.2018	0.9218	64.0056	119.381
ENV12_MANHATTAN	117	1.4149	1.2491	-3.9356	0.3637	1.8091	1.553	-3.6255	0.4934	61.4532	177.3563
ENV12_MANHATTAN	118	1.4333	1.4337	-3.5872	0.0926	1.8792	1.7706	-3.2576	0.1817	64.0056	154.8904
ENV12_MANHATTAN	119	0.6372	0.6453	-3.9894	0.0172	1.0118	1.0167	-3.5959	0.3377	62.2951	103.5034
ENV12_MANHATTAN	120	1.0984	1.0499	-3.4376	0.0426	1.4468	1.288	-3.2143	0.4818	66.6113	90.9759
ENV12_MANHATTAN	121	1.0443	1.0694	-3.6201	-0.0053	1.5878	1.3886	-3.2931	0.6835	61.9256	109.762
ENV12_MANHATTAN	122	1.3492	1.2862	-3.128	0.914	1.6863	1.5163	-2.8662	1.3239	68.0855	83.0057
ENV12_MANHATTAN	123	1.7137	1.4854	-3.2375	0.8671	1.8881	1.6363	-3.0692	1.3157	68.0322	114.0769
ENV12_MANHATTAN	124	1.1132	1.1155	-3.4124	0.0283	1.3143	1.2336	-3.2892	0.3261	62.9008	92.6161
ENV12_MANHATTAN	125	1.7344	1.7309	-3.1349	0.5138	1.8445	1.6804	-3.1686	1.4515	54.3208	131.0223
ENV12_MANHATTAN	126	1.7426	1.7109	-3.0169	0.3251	2.0663	1.8252	-2.91	1.0836	57.9789	113.65
ENV12_MANHATTAN	127	2.0347	1.7114	-3.0686	1.2174	2.2768	2.0539	-2.7578	2.1099	75.8493	121.6449
ENV12_MANHATTAN	128	2.1282	2.0374	-2.8062	0.8149	2.0745	1.9174	-2.9044	0.5761	65.137	123.7718
ENV12_MANHATTAN	129	1.5291	1.3827	-3.1535	0.18	1.648	1.3655	-3.201	0.447	55.7942	97.1834
ENV12_MANHATTAN	130	1.6527	1.5729	-3.1758	0.2598	1.7602	1.7803	-2.9688	0.4003	57.6627	116.5741
ENV12_MANHATTAN	131	1.4674	1.4242	-3.6471	0.2232	1.7813	1.7146	-3.3615	0.8324	62.6903	161.8563
ENV12_MANHATTAN	132	0.6622	0.4617	-3.7243	0.1147	0.9547	0.9774	-3.2243	0.2882	57.2151	67.9684
ENV12_MANHATTAN	133	1.4851	1.0703	-3.3433	0.4851	1.7715	1.5233	-2.9019	1.5063	55.7942	85.9201
ENV12_MANHATTAN	134	2.001	1.7311	-3.0567	1.1672	1.8231	1.426	-3.3673	1.2042	60.7933	122.6563
ENV12_MANHATTAN	135	1.7299	1.592	-2.82	1.8024	1.9661	1.7473	-2.7012	1.9471	72.5855	85.4201
ENV12_MANHATTAN	136	1.3225	1.2778	-3.0974	0.4256	2.1533	1.8779	-2.4839	2.0143	64.8475	79.2925
ENV12_MANHATTAN	137	1.0456	0.8728	-3.3128	0.0905	1.2563	1.0805	-3.0747	0.1389	60.0322	63.2511
ENV12_MANHATTAN	138	1.4726	1.4268	-3.1857	0.3657	1.3042	1.2486	-3.3928	0.3212	63.9008	104.3598
ENV12_MANHATTAN	139	0.9974	0.9468	-3.7328	0.0364	1.4188	1.2901	-3.4201	0.155	65.3217	112.3989
ENV12_MANHATTAN	140	1.1131	0.9208	-3.5112	0.0885	0.7656	0.6938	-3.7359	0.1345	59.6627	84.7942
ENV12_MANHATTAN	141	1.5909	1.5702	-3.047	0.5253	1.7239	1.6073	-2.9912	1.0802	66.6637	103.3959
ENV12_MANHATTAN	142	2.3549	2.1175	-2.8079	0.3033	2.2409	2.2501	-2.6946	0.0113	58.8475	139.5885
ENV12_MANHATTAN	143	0.8691	0.8772	-3.6745	0.0233	1.0564	0.9146	-3.6296	0.1817	64.0056	94.4913
ENV12_MANHATTAN	144	1.4922	1.5	-3.4383	0.3434	2.0888	1.7869	-3.1538	0.502	63.1103	140.1529
ENV12_MANHATTAN	145	1.2914	1.1017	-3.4857	0.2905	1.9095	1.8489	-2.7592	1.6117	67.7418	99.6735
ENV12_MANHATTAN	146	1.143	1.1271	-3.3285	0.1615	1.612	1.4087	-3.0181	0.7516	64.8475	84.3172
ENV12_MANHATTAN	147	1.3449	1.1638	-3.542	0.2202	1.7574	1.4252	-3.2687	1.0463	76.7427	107.6259
ENV12_MANHATTAN	148	1.1524	1.0931	-3.3829	0.2492	1.234	1.1323	-3.3395	0.2101	74.4274	87.0454
ENV12_MANHATTAN	149	1.9292	1.7123	-3.2049	0.2172	2.3616	2.2732	-2.6398	1.1352	72.5855	132.9494
ENV12_MANHATTAN	150	1.1203	1.0603	-3.2941	0.256	1.6249	1.5423	-2.8017	1.0774	71.5322	78.4586
ENV12_MANHATTAN	151	1.0501	0.8902	-3.648	0.4765	1.4631	1.3809	-3.1563	1.0363	56.3732	95.9143
ENV12_MANHATTAN	152	2.2894	2.2066	-2.9985	0.15	2.313	2.1123	-3.1011	0.3043	51.3199	184.9288
ENV12_MANHATTAN	153	2.016	1.7855	-3.2389	0.5515	1.7789	1.6852	-3.357	0.1639	62.7942	167.5823
ENV12_MANHATTAN	154	1.8782	1.8345	-2.8903	0.8025	2.0154	1.8513	-2.8302	1.1673	60.6113	111.724
ENV12_MANHATTAN	155	2.36	2.1971	-2.6876	0.3032	2.164	2.1734	-2.7229	0.2686	59.2684	134.465
ENV12_MANHATTAN	156	1.4292	1.285	-3.6682	0.3757	1.5241	1.3191	-3.6232	0.3188	67.4532	140.8149
ENV12_MANHATTAN	157	2.0369	1.7943	-3.1464	0.592	1.987	1.8616	-3.0656	0.3198	68.6113	139.6253
ENV12_MANHATTAN	158	1.2811	0.9608	-3.5161	0.2383	1.5822	1.1457	-3.3324	0.6126	54.7675	89.9598
ENV12_MANHATTAN	159	1.545	1.3335	-2.9468	0.8483	1.8228	1.6535	-2.6478	1.6429	65.3484	73.7391
ENV12_MANHATTAN	160	1.8871	1.7773	-3.1446	0.4792	1.7422	1.5538	-3.3853	0.6474	64.2942	140.6495
ENV12_MANHATTAN	161	1.1852	0.9351	-3.7776	0.3673	1.4134	1.1896	-3.5055	0.5828	63.716	109.9442
ENV12_MANHATTAN	162	1.2801	1.1468	-3.581	0.3335	1.3003	1.1979	-3.5576	0.3936	73.5322	125.0422
ENV12_MANHATTAN	163	0.9911	0.8704	-3.8203	0.4318	1.1067	1.0501	-3.6453	0.3964	71.217	108.7908
ENV12_MANHATTAN	164	1.9893	1.9315	-3.0249	0.3635	1.8337	1.7781	-3.1999	0.4868	59.3723	148.4432
ENV12_MANHATTAN	165	1.9621	1.9179	-2.7553	0.3693	2.111	2.122	-2.5442	0.0025	55.5322	107.0201
ENV12_MANHATTAN	166	1.0326	0.884	-3.5637	0.1937	1.3362	1.2021	-3.2418	0.7107	52.2942	88.2701
ENV12_MANHATTAN	167	2.378	2.2688	-2.4813	1.0337	2.1518	2.1351	-2.6237	1.4257	62.8208	116.6524
ENV12_MANHATTAN	168	1.5713	1.4939	-3.3667	0.2742	1.6464	1.4869	-3.368	0.5579	61.3732	129.619
ENV12_MANHATTAN	169	2.3461	2.2122	-2.4342	0.4857	2.1594	2.0959	-2.5537	0.1109	54.3208	104.842
ENV12_MANHATTAN	170	1.9481	1.8925	-2.8439	0.529	1.7458	1.7018	-3.0433	0.1804	56.137	116.4057
ENV12_MANHATTAN	171	1.3931	1.2724	-3.1381	0.4079	1.1328	1.0958	-3.3259	0.2698	54.6894	83.4661
ENV12_MANHATTAN	172	1.4939	1.286	-3.291	0.5175	1.6846	1.6306	-2.9468	1.0116	61.4532	99.6057
ENV12_MANHATTAN	173	1.2657	1.2544	-3.5808	0.1666	1.4907	1.3574	-3.4692	0.6336	63.3217	125.3656
ENV12_MANHATTAN	174	1.5827	1.1202	-3.5365	0.7872	1.523	1.203	-3.4722	0.9232	53.7951	107.8781
ENV12_MANHATTAN	175	1.1443	1.0893	-3.5912	0.1155	1.3254	1.1832	-3.52	0.5162	55.1103	110.504
ENV12_MANHATTAN	176	1.4431	1.3363	-3.1987	0.511	1.5518	1.4705	-3.0707	0.8384	62.7427	97.4023
ENV12_MANHATTAN	177	1.8743	1.7459	-2.4682	1.2255	2.0059	1.8094	-2.3773	1.9452	60.6113	67.7442
ENV12_MANHATTAN	178	1.356	1.1935	-3.3815	0.2255	1.4618	1.089	-3.4953	0.3231	60.6113	99.7414
ENV12_MANHATTAN	179	1.9968	1.8789	-3.0348	0.724	2.1521	1.721	-3.2187	1.1311	60.5855	138.8386
ENV12_MANHATTAN	180	0.9285	0.9232	-3.5953	0.1148	1.4081	1.2791	-3.2531	0.6765	61.8741	92.7862
ENV12_MANHATTAN	181	1.4673	1.2863	-3.692	0.4621	1.7658	1.6187	-3.3343	0.9197	69.7693	144.8666
ENV12_MANHATTAN	182	1.6608	1.4504	-2.9795	0.9923	2.1131	1.9313	-2.4827	2.1102	70.9513	82.5333
ENV12_MANHATTAN	183	1.769	1.5611	-3.1006	0.7954	1.9408	1.8278	-2.8303	1.3202	59.1379	105.9505
ENV12_MANHATTAN	184	0.675	0.6846	-3.8103	0.0063	1.1357	1.1108	-3.3629	0.4326	61.2684	90.3092
ENV12_MANHATTAN	185	0.8035	0.7812	-3.5301	0.2307	0.9575	0.9086	-3.413	0.4087	66.5846	75.0753
ENV12_MANHATTAN	186	1.8321	1.2435	-3.3742	0.977	1.6994	1.4126	-3.1991	0.6717	56.2951	102.0201
ENV12_MANHATTAN	187	1.6028	1.5232	-3.0019	0.557	1.3835	1.2601	-3.2651	0.2674	56.558	93.527
ENV12_MANHATTAN	188	1.1428	1.1209	-3.4566	0.1123	0.8995	0.8473	-3.7371	0.1767	51.5846	101.2712
ENV12_MANHATTAN	189	1.3952	1.3769	-3.3191	0.0965	1.7349	1.5793	-3.1227	0.7375	65.4265	110.7178
ENV12_MANHATTAN	190	1.4344	1.3884	-3.0769	0.3346	2.1115	1.9671	-2.4945	1.9221	67.4532	88.4236
ENV12_MANHATTAN	191	2.1958	2.0773	-2.7327	1.7215	2.5029	2.4216	-2.3682	2.3509	73.1646	123.7269
ENV12_MANHATTAN	192	0.9755	0.9473	-3.5173	0.0973	1.875	1.8001	-2.6401	1.4131	63.3217	85.2764
ENV12_MANHATTAN	193	1.9641	1.9706	-2.6449	1.1624	2.3263	1.9885	-2.6046	2.5811	62.3217	99.7942
ENV12_MANHATTAN	194	2.6472	2.2511	-2.6375	1.6646	2.9956	2.6129	-2.2645	2.3993	58.1637	131.2374
ENV12_MANHATTAN	195	1.6455	1.4054	-3.2388	0.7634	1.7448	1.5877	-3.0718	1.378	67.9274	104.6609
ENV12_MANHATTAN	196	1.5147	1.3645	-3.153	0.4853	0.9773	0.9166	-3.6066	0.1632	60.0322	91.5575
ENV12_MANHATTAN	197	1.2388	1.0562	-3.2714	0.5066	1.5848	1.2399	-2.9962	1.0967	55.9532	71.6735
ENV12_MANHATTAN	198	2.594	2.2438	-2.7735	0.6374	2.353	2.1649	-2.8518	0.2787	58.8466	150.1172
ENV12_MANHATTAN	199	1.7756	1.5623	-3.0168	0.4657	1.9291	1.8673	-2.7857	0.5359	60.0056	106.557
ENV12_MANHATTAN	200	1.2948	1.1454	-3.4493	0.2157	1.3819	1.3533	-3.2316	0.3033	62.8208	98.0511
ENV12_MANHATTAN	201	1.5768	1.4409	-3.0026	0.64	1.7791	1.7553	-2.6846	1.5192	61.9523	85.4787
ENV12_MANHATTAN	202	1.6637	1.329	-3.2139	1.1531	2.0814	1.4569	-3.096	1.7088	51.0313	97.1304
ENV12_MANHATTAN	203	1.3634	1.1738	-3.4201	0.3265	1.6849	1.4131	-3.1911	0.9499	58.2151	101.3052
ENV12_MANHATTAN	204	1.2612	1.317	-3.1677	-0.1149	1.5505	1.47	-3.0687	0.6176	57.1894	94.4825
ENV12_MANHATTAN	205	1.2589	1.1931	-3.5045	0.3558	1.5621	1.4088	-3.2806	0.7897	74.1122	109.1149
ENV12_MANHATTAN	206	1.63	1.4943	-3.1498	1.0224	1.874	1.7167	-2.9096	1.5423	70.6379	100.6816
ENV12_MANHATTAN	207	1.3237	1.2427	-3.3992	0.3062	1.0257	0.9956	-3.6283	0.0501	71.217	102.5994
ENV12_MANHATTAN	208	1.9447	1.6451	-2.9322	0.6195	1.6716	1.5222	-3.0745	0.024	56.5313	99.5695
ENV12_MANHATTAN	209	1.4978	1.2607	-3.309	0.2775	1.5809	1.5763	-2.9573	0.6264	55.3732	97.231
ENV12_MANHATTAN	210	1.6234	1.4687	-3.4164	0.2178	1.6658	1.5325	-3.3569	0.7466	63.1103	132.6091
ENV12_MANHATTAN	211	1.2365	1.028	-3.5705	0.1011	1.4411	1.3302	-3.2704	0.7343	65.1637	99.777
ENV12_MANHATTAN	212	2.0382	1.6193	-3.3026	0.9113	1.647	1.6673	-3.2578	0.285	57.7942	140.7362
ENV12_MANHATTAN	213	1.799	1.3524	-3.5592	0.4027	1.6741	1.5631	-3.3314	0.6319	56.6361	139.9879
ENV12_MANHATTAN	214	1.5922	1.5728	-3.3141	0.3807	1.9591	1.7592	-3.0933	0.6772	61.2684	132.7706
ENV12_MANHATTAN	215	1.4791	1.5034	-3.1857	0.4859	1.5502	1.5452	-3.1168	0.6933	53.6894	109.1712
ENV12_MANHATTAN	216	2.0005	1.887	-2.7145	0.7246	1.8486	1.8344	-2.7556	0.2526	63.137	99.2017
ENV12_MANHATTAN	217	1.5002	1.4291	-3.1582	0.5694	1.645	1.3781	-3.2216	0.7528	73.5322	98.0908
ENV12_MANHATTAN	218	1.3309	1.2944	-3.2653	0.5953	1.1863	1.1901	-3.3786	0.4037	67.399	98.0702
ENV12_MANHATTAN	219	1.9804	1.8553	-2.5625	0.9274	2.3518	2.1994	-2.2267	1.7258	68.9008	83.8712
ENV12_MANHATTAN	220	1.6564	1.4931	-3.5943	0.0418	1.7216	1.6743	-3.4312	0.3217	68.9265	165.9138
ENV12_MANHATTAN	221	1.4994	1.3438	-3.3496	0.4247	1.7212	1.5913	-3.1323	1.0635	70.0846	111.4144
ENV12_MANHATTAN	222	1.8639	1.6086	-3.0722	0.719	1.9195	1.6285	-3.0239	1.1351	63.0855	105.3305
ENV12_MANHATTAN	223	1.5803	1.487	-3.3578	0.6494	1.8893	1.7199	-3.1543	1.2278	62.7427	132.1506
ENV12_MANHATTAN	224	1.4252	0.9789	-3.3907	0.4122	1.5756	1.1377	-3.2616	1.0973	55.4789	83.3333
ENV12_MANHATTAN	225	1.7193	1.6621	-2.865	0.5072	2.1562	1.9462	-2.6127	1.0004	58.9532	94.3133
ENV12_MANHATTAN	226	1.8156	1.8063	-2.95	0.5396	1.5586	1.3708	-3.3705	0.4252	66.8999	116.5639
ENV12_MANHATTAN	227	0.8945	0.9362	-3.558	0.141	1.1079	1.0865	-3.3441	0.3451	59.4265	86.6333
ENV12_MANHATTAN	228	2.0403	1.9277	-2.7875	1.0344	1.741	1.382	-3.3643	0.8677	67.5331	113.6103
ENV12_MANHATTAN	229	1.2489	1.1878	-3.4717	0.4379	1.7933	1.6791	-2.9492	1.4527	74.1122	100.9385
ENV12_MANHATTAN	230	1.7482	1.6496	-2.8972	1.0622	2.2109	2.1563	-2.3567	2.6752	63.716	91.7414
ENV12_MANHATTAN	231	2.0415	1.8827	-3.16	0.1739	2.3542	2.3132	-2.7437	0.6906	75.8493	160.8492
ENV12_MANHATTAN	232	1.7282	1.6136	-3.1249	1.1841	1.51	1.4222	-3.3248	0.5897	65.3484	120.442
ENV12_MANHATTAN	233	1.1744	1.1379	-3.5861	0.0937	1.3105	1.0726	-3.6522	0.3302	61.0589	111.4752
ENV12_MANHATTAN	234	1.2483	1.2292	-3.6486	0.2093	1.7089	1.4432	-3.4381	0.6485	66.6113	131.2408
ENV12_MANHATTAN	235	1.2259	1.0667	-3.5971	0.2786	1.4875	1.2442	-3.415	0.5969	52.637	109.5357
ENV12_MANHATTAN	236	2.4364	2.533	-2.6375	0.3265	2.2821	2.3066	-2.8533	0.0557	55.2933	172.434
ENV12_MANHATTAN	237	1.5022	1.4648	-3.233	1.0018	1.9289	1.7031	-3.0185	1.806	66.1903	111.1465
ENV12_MANHATTAN	238	2.2323	2.1106	-2.373	1.46	2.1471	1.959	-2.5404	1.4722	71.217	89.9442
ENV12_MANHATTAN	239	1.7339	1.6433	-2.6868	1.504	2.3252	2.165	-2.1618	2.8266	64.3217	77.0207
ENV12_MANHATTAN	240	1.0415	1.0408	-3.4759	0.0808	1.2531	1.1205	-3.3735	0.4111	59.3217	90.7643
ENV12_MANHATTAN	241	1.8065	1.7063	-2.9731	0.3608	1.9842	1.8249	-2.8852	0.7557	59.9256	113.1714
ENV12_MANHATTAN	242	1.9318	1.91	-3.2911	0.3458	1.8084	1.7519	-3.4533	0.0414	57.899	182.0085
ENV12_MANHATTAN	243	1.3306	1.3222	-3.4693	0.1251	1.4437	1.3989	-3.3646	0.1389	67.5065	118.635
ENV12_MANHATTAN	244	1.7222	1.6482	-3.2825	0.8142	2.0061	1.8566	-3.0992	1.3638	73.8484	139.1914
ENV12_MANHATTAN	245	0.9384	0.9626	-3.4581	0.2233	1.1989	1.166	-3.2533	0.6703	57.3999	84.5862
ENV12_MANHATTAN	246	1.4583	1.3122	-3.3286	0.3513	2.044	1.8619	-2.7794	1.41	60.1903	104.8989
ENV12_MANHATTAN	247	1.2525	1.1602	-3.2841	0.5045	1.82	1.4897	-2.9679	1.6619	61.8741	87.4971
ENV12_MANHATTAN	248	1.4957	1.3306	-3.204	0.9358	1.9074	1.484	-3.0462	1.812	69.5056	96.6356
ENV12_MANHATTAN	249	1.5299	1.398	-3.8053	0.155	1.4967	1.4603	-3.7163	0.1748	63.9789	177.9771
ENV12_MANHATTAN	250	2.7572	2.5469	-2.2043	2.6193	2.5582	2.4026	-2.3244	1.8464	57.5846	113.1202
ENV12_MANHATTAN	251	1.6725	1.5853	-3.1255	0.0953	1.4272	1.2857	-3.4099	0.0274	59.6894	112.7626
ENV12_MANHATTAN	252	1.7499	1.5727	-3.051	0.8124	1.9182	1.7158	-2.9461	1.4799	57.0056	102.9093
ENV12_MANHATTAN	253	1.8018	1.4198	-3.39	0.968	2.1358	1.9907	-2.8106	2.0108	59.3217	123.915
ENV12_MANHATTAN	254	1.8402	1.7253	-2.824	1.3733	2.0753	1.9532	-2.6129	1.4426	55.558	97.8765
ENV12_MANHATTAN	255	2.4827	2.507	-2.9238	0.0045	2.3217	2.2396	-3.1369	0.2842	59.2675	217.5407
ENV12_MANHATTAN	256	0.9609	0.8862	-3.6815	0.1863	1.5931	1.2866	-3.2966	0.7999	53.7409	100.1568
ENV12_MANHATTAN	257	1.2853	1.2877	-3.4468	0.1454	1.8474	1.7034	-3.0345	1.1297	64.4541	112.1989
ENV12_MANHATTAN	258	1.2067	1.1712	-3.2894	0.3227	1.6079	1.4395	-2.9943	0.7407	70.3475	84.9569
ENV12_MANHATTAN	259	1.527	1.5065	-3.3751	0.4255	1.7859	1.5049	-3.381	1.1542	63.1103	129.2075
ENV12_MANHATTAN	260	1.3485	1.2986	-3.2394	0.3181	1.5597	1.4287	-3.0801	0.711	66.375	93.9844
ENV12_MANHATTAN	261	1.3481	1.1094	-3.2979	0.6043	1.4585	1.2627	-3.1472	0.8117	60.9798	81.6822
ENV12_MANHATTAN	262	1.4711	1.2904	-3.4254	0.591	1.7144	1.5553	-3.1609	0.9197	58.5589	114.1016
ENV12_MANHATTAN	263	1.6714	1.2656	-3.4917	0.9251	1.9846	1.8274	-2.9269	1.8376	57.0056	118.7269
ENV12_MANHATTAN	264	1.2859	0.9821	-3.8079	0.3339	1.5263	1.382	-3.4065	0.6264	55.3732	123.8966
ENV12_MANHATTAN	265	1.1519	0.9725	-3.6152	0.2886	1.4632	1.3878	-3.1843	0.6414	64.8732	97.0568
ENV12_MANHATTAN	266	2.2365	2.0385	-3.0049	0.2002	2.1464	2.0201	-3.0079	0.0311	52.9523	155.7281
ENV12_MANHATTAN	267	1.5674	1.4705	-2.9921	0.5515	1.6906	1.6385	-2.8194	0.598	62.2684	87.6282
ENV12_MANHATTAN	268	2.0436	1.6722	-3.0615	1.1308	2.0866	1.7429	-2.9544	1.3451	51.4256	113.0482
ENV12_MANHATTAN	269	2.0796	2.0199	-2.7344	0.4094	2.0185	2.0279	-2.7622	0.2756	56.6627	119.0011
ENV12_MANHATTAN	270	1.5136	1.3897	-3.2765	0.7211	1.8444	1.7428	-2.9378	1.39	59.2684	108.3764
ENV12_MANHATTAN	271	2.1875	1.9936	-2.9744	0.5659	2.0231	1.9963	-2.9655	0.5289	62.8466	143.7177
ENV12_MANHATTAN	272	2.4009	2.2837	-2.8645	0.1281	2.3853	2.4083	-2.7214	0.0815	58.6894	178.0616
ENV12_MANHATTAN	273	2.0246	1.7897	-3.1399	0.4818	1.6164	1.494	-3.4458	0.1864	61.5837	141.1207
ENV12_MANHATTAN	274	1.625	1.5334	-3.4878	0.3677	2.133	2.0161	-3.034	1.3457	61.6894	156.0219
ENV12_MANHATTAN	275	1.3492	1.4002	-3.6276	0.0815	1.7772	1.7082	-3.2988	0.515	63.3999	146.796
ENV12_MANHATTAN	276	1.1014	1.0694	-3.2192	0.3584	1.8954	1.6093	-2.7316	1.861	62.2151	74.2304
ENV12_MANHATTAN	277	2.436	2.1226	-2.7142	0.7403	2.273	1.9221	-2.9754	1.0255	57.2151	132.5667
ENV12_MANHATTAN	278	1.8859	1.874	-3.0975	0.3788	1.9824	1.9777	-3.0156	0.3858	57.2151	146.0988
ENV12_MANHATTAN	279	1.6597	1.3195	-3.6142	0.2417	1.6571	1.59	-3.3551	0.6183	59.6094	144.3355
ENV12_MANHATTAN	280	1.0151	1.038	-3.4392	0.3979	1.1941	1.1879	-3.2786	0.583	63.5846	86.5534
ENV12_MANHATTAN	281	1.9126	1.8488	-2.9321	0.1918	2.3146	2.2243	-2.5596	0.8506	56.2427	122.8276
ENV12_MANHATTAN	282	1.4991	1.1069	-3.1059	0.8752	1.5254	1.4849	-2.7293	1.1528	61.5589	69.7407
ENV12_MANHATTAN	283	0.9396	0.8164	-3.7049	0.2363	1.4733	1.2629	-3.2314	1.2584	69.7684	92.8258
ENV12_MANHATTAN	284	1.8385	1.4857	-2.7782	1.7645	2.2952	2.2292	-2.0473	2.3386	62.6113	73.9873
ENV12_MANHATTAN	285	1.777	1.6652	-3.1051	0.3088	1.6825	1.605	-3.1491	0.0933	63.9789	115.3028
ENV12_MANHATTAN	286	1.389	1.2498	-3.4671	0.1802	1.7296	1.6191	-3.0756	0.7885	55.1627	113.285
ENV12_MANHATTAN	287	0.8008	0.742	-3.9381	0.0613	1.3986	1.3036	-3.3805	0.6343	70.9008	109.7355
ENV12_MANHATTAN	288	0.8649	0.8796	-3.6215	-0.0101	0.9278	0.9393	-3.5525	0.2004	62.8199	91.4845
ENV12_MANHATTAN	289	1.5127	1.4849	-3.1701	0.2002	1.8366	1.6478	-3.0354	0.5239	52.9523	109.8806
ENV12_MANHATTAN	290	1.3219	1.3123	-3.2181	0.3049	1.4827	1.368	-3.1254	0.4077	63.7427	93.9183
ENV12_MANHATTAN	291	0.5404	0.627	-3.7762	-0.0975	1.0253	0.8152	-3.5893	0.5194	55.3732	82.3046
ENV12_MANHATTAN	292	0.8844	0.9152	-3.5982	0.0175	0.9551	0.9208	-3.5739	0.2489	61.4532	90.0477
ENV12_MANHATTAN	293	1.5845	1.5029	-3.1129	0.8846	1.741	1.6031	-3.0036	1.0291	70.6912	100.9304
ENV12_MANHATTAN	294	1.1121	1.1555	-3.2916	0.0175	1.3013	1.2258	-3.1728	0.4155	61.4532	85.0131
ENV12_MANHATTAN	295	1.2003	1.0585	-3.4352	0.188	1.2863	1.0837	-3.4376	0.2578	63.2951	92.8138
ENV12_MANHATTAN	296	1.1342	1.0728	-3.3122	0.1564	1.3487	1.1104	-3.2336	0.3221	60.4008	79.881
ENV12_MANHATTAN	297	0.9173	0.9288	-3.5046	0.251	1.248	1.1188	-3.3029	0.3114	64.9274	82.9115
ENV12_MANHATTAN	298	1.8368	1.7704	-2.8047	0.2698	1.7354	1.5973	-3.0126	0.3599	51.8999	100.1552
ENV12_MANHATTAN	299	1.2147	1.1362	-3.7604	0.2954	1.6288	1.5478	-3.376	0.4295	69.7693	142.3001
ENV12_MANHATTAN	300	1.2227	1.1344	-3.6902	0.3687	1.5092	1.2291	-3.5881	0.7681	74.1122	125.3993
OTTAWA	1	1.6605	1.4908	-2.878	1.475	1.6413	1.6008	-2.7707	1.338	80	78
OTTAWA	2	2.195	2.1944	-2.1824	1.9901	1.9693	1.606	-2.7719	2.0019	80	57.5
OTTAWA	3	1.6423	1.5757	-2.8078	0.8361	1.0987	1.0996	-3.2836	-0.0005	80	73
OTTAWA	4	1.2055	1.2059	-3.2689	0.0069	0.6933	0.6955	-3.7786	-0.0013	87.5	78
OTTAWA	5	1.3728	1.373	-3.1283	0.1694	.	.	.	.	90	73
OTTAWA	6	1.6746	1.608	-2.8614	0.8361	1.6226	1.5759	-2.8932	1.1661	87.5	73
OTTAWA	7	1.6083	1.262	-3.3201	1.0048	1.2213	1.2228	-3.3587	0.1658	97.5	75.5
OTTAWA	8	2.3263	1.9451	-2.4354	2.1637	1.0397	1.0387	-3.3421	0.1672	80	66
OTTAWA	9	1.7425	1.497	-2.8189	0.6637	1.4978	1.3712	-2.9451	0.5006	75	66
OTTAWA	10	1.1949	1.1182	-3.3556	0.3381	1.5223	1.3721	-3.1012	1.1658	87.5	75.5
OTTAWA	11	0.6806	0.681	-3.8465	0.0069	1.214	1.1251	-3.4017	0.1654	92.5	78
OTTAWA	12	1.846	1.4712	-3.0592	1.0069	1.7347	1.3016	-3.2281	1.6654	92.5	78
OTTAWA	13	.	.	.	.	.	.	.	.	100	.
OTTAWA	14	0.9501	0.8837	-3.5878	0.1735	1.1991	1.0421	-3.4287	0.332	87.5	78
OTTAWA	15	1.0267	1.027	-3.2908	0.0048	1.6073	1.1003	-3.217	0.9991	75	75.5
OTTAWA	16	.	.	.	.	.	.	.	.	150	.
OTTAWA	17	2.8322	2.8319	-1.7425	1.9954	2.2798	2.1175	-2.4575	0.1675	102.5	64
OTTAWA	18	2.5235	2.3512	-2.3695	1.8333	1.9414	1.8958	-2.8249	1	115	69.5
OTTAWA	19	2.7003	2.5862	-1.7612	2.9954	1.3194	1.2409	-3.107	0.1675	77.5	64
OTTAWA	20	.	.	.	.	.	.	.	.	120	.
OTTAWA	21	.	.	.	.	2.079	1.9373	-2.7444	0.338	112.5	78
OTTAWA	22	2.1539	2.1524	-2.5707	-0.025	1.8454	1.8372	-2.8887	0.0047	115	78
OTTAWA	23	1.7461	1.6513	-2.9712	0.1531	1.5032	1.3381	-3.2858	0.5026	102.5	53
OTTAWA	24	1.7585	1.7404	-2.7724	-0.0099	1.2991	1.2959	-3.218	0.1685	92.5	57.5
OTTAWA	25	.	.	.	.	.	.	.	.	105	.
OTTAWA	26	3.0896	2.739	-1.9204	2.9954	2.1971	1.9443	-2.7156	1.0009	106	64
OTTAWA	27	0.9956	0.9954	-3.444	-0.0029	1.0256	0.9131	-3.5266	0.1672	85	66
OTTAWA	28	2.8779	2.504	-2.3926	1.6621	2.0244	1.9477	-2.9494	0.3342	135	64
OTTAWA	29	1.6684	1.3793	-3.2347	0.3084	1.3859	1.09	-3.5267	0.338	102.5	78
OTTAWA	30	2.1697	1.9363	-2.4083	2.3235	1.539	1.4402	-2.9054	1.1685	77.5	57.5
OTTAWA	31	.	.	.	.	.	.	.	.	115	.
OTTAWA	32	1.3583	1.3585	-2.926	0.6694	1.3829	1.3838	-2.9004	0.6661	72.5	73
OTTAWA	33	1.244	1.2444	-3.2002	0.0069	1.4545	1.3016	-3.1421	0.832	85	78
OTTAWA	34	2.2697	2.1366	-2.1384	2.1605	2.2821	2.1019	-2.1737	2.6678	72.5	62
OTTAWA	35	1.8708	1.7624	-2.5859	0.8304	1.2951	1.2941	-3.0544	0.0006	77.5	66
OTTAWA	36	2.4368	2.4353	-2.104	2.3084	1.4659	1.4577	-3.0843	0.0047	95	78
OTTAWA	37	0.943	0.9426	-3.3026	-0.0062	1.694	1.4177	-2.8282	1.0012	70	62
OTTAWA	38	0.8974	0.8978	-3.384	0.0069	0.9731	0.9753	-3.3058	-0.0013	72.5	78
OTTAWA	39	0.6947	0.6951	-3.557	0.0069	0.4905	0.4928	-3.7586	-0.0013	70	78
OTTAWA	40	1.455	1.2959	-3.1482	0.8361	0.837	0.8379	-3.6059	-0.0005	85	73
OTTAWA	41	0.9736	0.9737	-3.4401	0.0028	0.6932	0.6941	-3.7194	-0.0005	82.5	73
OTTAWA	42	0.6876	0.6861	-3.7434	-0.025	1.6735	1.09	-3.3422	1.338	85	78
OTTAWA	43	0.8479	0.8481	-3.562	0.0028	0.3466	0.3475	-4.0623	-0.0005	82.5	73
OTTAWA	44	1.093	1.0916	-3.1923	-0.025	0.8469	0.8387	-3.4479	0.0047	75	78
OTTAWA	45	1.6094	1.2993	-2.9978	0.6666	1.4663	1.4663	-2.8307	1	75	69.5
OTTAWA	46	1.6751	1.6753	-2.7699	0.6715	1.3429	1.2533	-3.1914	0.1658	85	75.5
OTTAWA	47	1.093	1.0916	-3.3951	-0.025	1.54	1.5318	-2.9575	0.0047	90	78
OTTAWA	48	1.1743	1.1239	-3.3137	0.1605	1.3827	0.8749	-3.5634	0.8345	85	62
OTTAWA	49	.	.	.	.	.	.	.	.	72.5	78
OTTAWA	50	.	.	.	.	.	.	.	.	87.5	.
OTTAWA	51	0.7662	0.7643	-3.2467	-0.0315	0.6926	0.6823	-3.3321	0.0059	57.5	62
OTTAWA	52	.	.	.	.	.	.	.	.	80	53
OTTAWA	53	0.8417	0.8403	-3.2409	-0.025	1.0982	1.09	-2.9939	0.0047	60	78
OTTAWA	54	1.9197	1.9199	-2.6239	0.3361	2.0331	1.8412	-2.7023	0.4995	94	73
OTTAWA	55	1.5184	1.3596	-3.1674	0.3337	1.4663	1.4665	-3.0605	0.3333	92.5	70
OTTAWA	56	.	.	.	.	.	.	.	.	90	.
OTTAWA	57	.	.	.	.	.	.	.	.	76	.
OTTAWA	58	1.093	1.0916	-3.3039	0.3084	1.4659	1.4577	-2.9404	0.338	82.5	78
OTTAWA	59	2.7726	2.3354	-2.567	0.6666	1.7574	1.7574	-3.145	.	135.5	69.5
OTTAWA	60	2.0766	1.8929	-3.1818	0.3361	1.9692	1.9701	-3.1043	-0.0005	160	73
OTTAWA	61	.	.	.	.	.	.	.	.	140	.
OTTAWA	62	0.7672	0.7664	-3.2296	-0.0135	0.3028	0.2984	-3.6991	0.0026	55	53
OTTAWA	63	.	.	.	.	0.9804	0.9715	-3.2286	0.3384	67.5	73
OTTAWA	64	0.8484	0.8487	-3.4024	0.0048	0.8474	0.849	-3.4016	-0.0009	70	75.5
OTTAWA	65	.	.	.	.	.	.	.	.	65	.
OTTAWA	66	.	.	.	.	.	.	.	.	80	78
OTTAWA	67	1.7546	1.7056	-2.7344	0.165	1.8844	1.8312	-2.609	0.3337	85	67.5
OTTAWA	68	1.4209	1.4212	-3.1052	0.1715	2.1973	2.1989	-2.327	0.9991	92.5	75.5
OTTAWA	69	1.203	1.1214	-3.1221	0.3288	1.1989	0.9213	-3.3227	0.3342	70	64
OTTAWA	70	1.4422	1.3825	-3.1372	-0.0135	1.5945	1.5901	-2.9311	0.0026	92.5	53
OTTAWA	71	0.897	0.8972	-3.6051	0.0048	1.0398	1.0414	-3.4604	0.1658	90	75.5
OTTAWA	72	0.9496	0.9499	-3.465	0.0048	1.0075	1.0091	-3.4052	-0.0009	82.5	75.5
OTTAWA	73	1.9073	1.9072	-2.876	-0.0017	1.2993	1.2987	-3.4846	0.3337	120	67.5
OTTAWA	74	1.9894	0.977	-3.5782	1.9865	2.0792	1.4617	-3.095	0.6692	96	53
OTTAWA	75	1.2247	1.2249	-3.4072	0.0048	1.2994	1.3009	-3.3306	0.1658	102.5	75.5
OTTAWA	76	1.5183	1.5183	-2.797	0.3333	1.4979	1.2516	-3.0636	0.1667	75	69.5
OTTAWA	77	.	.	.	.	.	.	.	.	77.5	.
OTTAWA	78	0.7469	0.7472	-3.6009	0.0048	1.4694	1.4709	-2.8766	1.4991	77.5	75.5
OTTAWA	79	1.2431	1.2432	-3.1403	0.0028	1.3829	1.3838	-2.9994	0.3328	80	73
OTTAWA	80	0.5795	0.578	-3.7586	-0.025	.	.	.	.	77.5	78
OTTAWA	81	0.8473	0.8473	-3.3271	-0.0001	0.602	0.602	-3.5724	.	65	69.5
OTTAWA	82	1.0408	1.0411	-3.1996	0.0048	1.3429	1.3445	-2.8958	0.3324	70	75.5
OTTAWA	83	1.0272	1.0276	-3.3216	0.3402	1.3864	1.2259	-3.1225	0.6654	77.5	78
OTTAWA	84	1.5479	1.3178	-2.8849	0.8271	2.5389	1.7896	-2.4137	0.3345	67.5	62
OTTAWA	85	0.7925	0.7445	-3.4645	-0.0046	0.6931	0.6916	-3.518	0.0009	67.5	64
OTTAWA	86	1.1984	1.1969	-3.1719	-0.025	1.54	1.5318	-2.8397	1.0047	80	78
OTTAWA	87	.	.	.	.	.	.	.	.	75	.
OTTAWA	88	0.8381	0.8383	-3.4127	0.0048	1.3196	1.3212	-2.9293	0.3324	70	75.5
OTTAWA	89	0.6947	0.6951	-3.8881	0.0069	1.3275	1.1424	-3.44	0.6654	97.5	78
OTTAWA	90	1.6746	1.6748	-2.6049	1.0028	2.1952	1.8313	-2.4481	1.6661	72.5	73
OTTAWA	91	1.3728	1.373	-2.877	0.3361	1.3863	1.3437	-2.9059	0.4995	70	73
OTTAWA	92	1.6083	1.3877	-3.0272	0.5048	1.9757	1.8461	-2.5683	0.4991	82.5	75.5
OTTAWA	93	1.5868	1.5862	-2.7238	-0.0099	2.1593	1.7432	-2.568	0.6685	75	57.5
OTTAWA	94	.	.	.	.	.	.	.	.	70	.
OTTAWA	95	0.6876	0.6861	-3.5467	-0.025	1.2035	1.1954	-3.0401	0.0047	70	78
OTTAWA	96	0.9794	0.9791	-3.2558	2.1605	1.4132	1.4112	-2.8244	0.5012	70	62
OTTAWA	97	1.3418	1.298	-3.1708	-0.0046	0.6931	0.6916	-3.7777	0.0009	87.5	64
OTTAWA	98	0.6336	0.6334	-3.7148	-0.0029	1.0732	1.0723	-3.2762	0.3339	77.5	66
OTTAWA	99	.	.	.	.	.	.	.	.	88.5	.
OTTAWA	100	1.2937	1.2922	-3.5501	-0.025	1.3859	1.3777	-3.4674	0.0047	130	78
OTTAWA	101	.	.	.	.	0.6927	0.6845	-3.8033	0.0047	90	78
OTTAWA	102	2.2026	2.0837	-2.673	0.8361	1.6095	1.6104	-3.146	-0.0005	117.5	73
OTTAWA	103	2.7078	2.6008	-1.7793	3.4999	1.9414	1.9413	-2.4387	2	80	69.5
OTTAWA	104	2.4646	2.1206	-2.3627	2.6621	1.7431	1.7416	-2.7422	1.5009	90	64
OTTAWA	105	0.9814	0.9816	-3.5994	0.0028	1.0257	1.0266	-3.5541	-0.0005	97.5	73
OTTAWA	106	1.273	1.2722	-3.2386	-0.0135	1.2422	1.171	-3.3413	0.1692	92.5	53
OTTAWA	107	0.9745	0.9749	-3.5145	0.0069	0.9963	0.9986	-3.49	0.1654	90	78
OTTAWA	108	1.1416	1.142	-3.4141	0.0069	1.3353	1.3375	-3.2178	-0.0013	95	78
OTTAWA	109	1.0412	1.0417	-3.4332	0.0069	0.8474	0.8497	-3.6244	-0.0013	87.5	78
OTTAWA	110	1.8541	1.7932	-2.9057	0.3304	1.668	1.4741	-3.2251	0.1672	110	66
OTTAWA	111	0.8974	0.8978	-3.4429	0.0069	1.4694	1.4717	-2.8683	0.332	77.5	78
OTTAWA	112	1.8458	1.8458	-2.7257	0.3333	1.4589	1.4589	-3.1127	0	97.5	69.5
OTTAWA	113	1.6999	1.4059	-3.0012	0.9971	1.0797	1.0787	-3.3287	0.1672	82.5	66
OTTAWA	114	1.6828	1.4992	-3.4024	0.6715	1.896	1.7793	-3.1217	0.4991	135	75.5
OTTAWA	115	0.9164	0.9164	-3.1747	0.0003	0.9163	0.9164	-3.1746	-0.0001	60	70
OTTAWA	116	2.4528	2.3504	-2.0438	2.8271	1.7196	1.4575	-2.9373	1.0012	85	62
OTTAWA	117	1.0272	1.0276	-3.7124	0.0069	0.9731	0.9753	-3.7639	-0.0013	115	78
OTTAWA	118	0.8974	0.8978	-3.872	0.0069	1.5891	1.2051	-3.564	0.6654	117.5	78
OTTAWA	119	0.6876	0.6861	-3.5467	-0.025	1.0982	1.09	-3.1455	0.0047	70	78
OTTAWA	120	0.6876	0.6861	-3.616	-0.025	1.3859	1.3777	-2.9271	0.0047	75	78
OTTAWA	121	0.8679	0.8681	-3.2136	0.0028	0.7703	0.7712	-3.3102	-0.0005	60	73
OTTAWA	122	0.9156	0.916	-3.182	0.0069	1.3829	1.3852	-2.712	1.332	60	78
OTTAWA	123	.	.	.	.	.	.	.	.	102.5	.
OTTAWA	124	1.1513	1.1513	-3.1317	0.1666	1.1836	1.1835	-3.0994	0	72.5	69.5
OTTAWA	125	2.4074	2.2856	-2.2668	2.4999	1.3155	1.3155	-3.2369	0.5	95	69.5
OTTAWA	126	1.2527	1.2053	-3.2652	0.5048	1.4664	1.3368	-3.1332	0.4991	87.5	75.5
OTTAWA	127	.	.	.	.	.	.	.	.	97.5	.
OTTAWA	128	2.0127	1.8547	-2.7248	0.6666	0.8959	0.8959	-3.6836	0.5	97.5	69.5
OTTAWA	129	1.6387	1.3502	-3.0227	0.8198	1.0127	0.9839	-3.3905	0.0026	80	53
OTTAWA	130	1.877	1.5157	-2.9332	0.6621	2.0258	1.7278	-2.7215	1.5009	87.5	64
OTTAWA	131	1.4644	1.4647	-3.215	0.3381	1.4264	1.428	-3.2513	0.3324	107.5	75.5
OTTAWA	132	0.9952	0.9949	-3.0459	0.3288	0.914	0.9125	-3.1288	0.0009	57.5	64
OTTAWA	133	1.4438	1.3523	-2.9597	0.6605	1.6246	1.6226	-2.69	0.6678	75	62
OTTAWA	134	0.9745	0.9749	-3.4185	0.0069	1.4312	1.4335	-2.9592	0.4987	82.5	78
OTTAWA	135	.	.	.	.	.	.	.	.	72.5	.
OTTAWA	136	0.9745	0.9749	-3.2346	0.0069	1.8446	1.6841	-2.5247	1.4987	67.5	78
OTTAWA	137	0.9716	0.9712	-2.9942	-0.0062	0.7701	0.7681	-3.198	0.0012	55	62
OTTAWA	138	1.466	1.4659	-2.5687	0.3316	1.4263	1.3346	-2.7002	0.667	60	67.5
OTTAWA	139	1.0412	0.8389	-3.4029	0.1735	1.0398	0.9986	-3.2425	0.332	70	78
OTTAWA	140	0.4882	0.4876	-3.6786	-0.0099	1.0343	1.0311	-3.1362	0.3352	65	57.5
OTTAWA	141	.	.	.	.	.	.	.	.	70	.
OTTAWA	142	.	.	.	.	.	.	.	.	101	64
OTTAWA	143	0.6947	0.6951	-3.6238	0.0069	1.254	1.2563	-3.0619	0.1654	75	78
OTTAWA	144	1.5229	1.523	-3.0579	0.0028	1.6932	1.5324	-3.0483	0.1661	97.5	73
OTTAWA	145	1.1579	0.9154	-3.4995	0.3381	1.4134	1.415	-2.9994	0.4991	82.5	75.5
OTTAWA	146	0.817	0.8131	-3.4057	-0.0186	1.7898	1.5919	-2.6436	1.1714	70	78
OTTAWA	147	1.8916	1.6024	-2.9369	0.3084	1.8967	1.7831	-2.7589	0.338	95	78
OTTAWA	148	0.8974	0.8978	-3.3543	0.0069	0.9142	0.9164	-3.3349	0.1654	70	78
OTTAWA	149	.	.	.	.	.	.	.	.	105	.
OTTAWA	150	0.8385	0.8389	-3.2556	0.0069	1.8459	1.8482	-2.2455	1.332	60	78
OTTAWA	151	1.2125	1.106	-3.389	0.4938	1.4633	1.4177	-3.0779	0.6678	90	62
OTTAWA	152	2.0777	2.0769	-2.7805	-0.0135	2.1717	2.0217	-2.8372	0.3359	130	53
OTTAWA	153	.	.	.	.	.	.	.	.	27.5	.
OTTAWA	154	0.8963	0.8964	-3.4502	0.002	0.9486	0.9492	-3.3972	-0.0004	77.5	72
OTTAWA	155	0.6925	0.6923	-3.9063	-0.0029	1.7631	1.6183	-2.9806	0.3339	100	66
OTTAWA	156	1.688	1.4616	-3.059	0.6605	1.5403	1.2018	-3.3195	0.3345	92.5	62
OTTAWA	157	1.6921	0.8313	-3.5474	0.6099	1.1517	1.1331	-3.2517	0.0107	82.5	.
OTTAWA	158	1.3833	1.3825	-2.6612	-0.0135	0.6929	0.6885	-3.3567	0.0026	57.5	53
OTTAWA	159	1.6755	1.6759	-2.7019	1.3402	1.6195	1.479	-2.8981	0.9987	80	78
OTTAWA	160	1.6676	1.2059	-3.2913	0.8402	1.7044	1.3746	-3.1219	0.832	90	78
OTTAWA	161	0.6947	0.6951	-3.6583	0.0069	0.9809	0.9832	-3.3694	-0.0013	77.5	78
OTTAWA	162	0.6947	0.6951	-3.6238	0.0069	1.0987	1.101	-3.2172	-0.0013	75	78
OTTAWA	163	1.0412	1.0417	-3.4299	0.0069	1.2517	1.1424	-3.3284	0.332	87.5	78
OTTAWA	164	2.8318	2.7915	-1.8142	2.6605	2.132	1.8478	-2.7585	1.3345	110	62
OTTAWA	165	2.0133	2.0135	-2.3378	0.0028	2.0898	2.0907	-2.2602	0.1661	77.5	73
OTTAWA	166	1.6404	1.6399	-2.671	1.6584	1.1525	1.0386	-3.2732	0.6682	75	59.5
OTTAWA	167	.	.	.	.	.	.	.	.	90	62
OTTAWA	168	1.7625	1.5741	-3.0245	0.3304	1.1989	1.1979	-3.401	0.0006	100	66
OTTAWA	169	2.1844	2.119	-2.1345	1.1666	1.674	1.6739	-2.5796	0.3333	72.5	69.5
OTTAWA	170	1.6671	1.5713	-2.6799	0.4954	1.7978	1.6925	-2.5592	0.1675	72.5	64
OTTAWA	171	1.2948	1.1396	-2.8871	0.3316	0.9359	0.9353	-3.0915	0.0003	57.5	67.5
OTTAWA	172	1.4053	1.2934	-3.3329	0.4938	1.0396	1.0376	-3.5894	0.1678	102.5	62
OTTAWA	173	1.7623	1.3114	-3.3358	0.6735	1.0987	1.101	-3.5456	-0.0013	105	78
OTTAWA	174	1.7763	1.4792	-2.9888	0.8271	1.2759	1.0376	-3.431	0.6678	87.5	62
OTTAWA	175	2.19	2.1897	-2.1534	0.9954	1.2824	1.2809	-3.0628	0.5009	77.5	64
OTTAWA	176	1.0085	1.0088	-3.3112	0.0048	1.4979	1.4995	-2.82	0.4991	75	75.5
OTTAWA	177	1.2933	1.2917	-2.7373	0.6397	1.0981	1.0893	-2.9426	0.0051	57.5	73
OTTAWA	178	1.229	1.2292	-3.2435	0.1694	0.8959	0.8968	-3.5756	-0.0005	87.5	73
OTTAWA	179	2.1978	2.198	-2.4036	0.6694	1.6561	1.657	-2.9443	0.3328	100	73
OTTAWA	180	0.9085	0.907	-3.5207	-0.025	1.1396	1.1314	-3.299	0.338	85	78
OTTAWA	181	.	.	.	.	.	.	.	.	105	.
OTTAWA	182	1.1984	1.1969	-2.9613	-0.025	1.4659	1.1954	-2.9656	0.6714	65	78
OTTAWA	183	1.0369	0.811	-3.7173	0.5028	1.1513	1.0996	-3.4284	-0.0005	92.5	73
OTTAWA	184	0.8479	0.8481	-3.3916	0.0028	0.9141	0.915	-3.3243	-0.0005	70	73
OTTAWA	185	.	.	.	.	.	.	.	.	65	.
OTTAWA	186	1.955	1.4651	-2.8107	0.4954	1.05	0.8802	-3.3961	0.1675	72.5	64
OTTAWA	187	1.093	1.0916	-3.2773	-0.025	1.3591	1.3509	-3.0206	0.1714	80	78
OTTAWA	188	1.5833	1.5351	-2.9006	0.4901	1.5377	1.5175	-2.9192	0.6685	85	57.5
OTTAWA	189	1.1984	1.1969	-3.2611	-0.025	0.9804	0.9722	-3.4885	0.0047	87.5	78
OTTAWA	190	1.0256	1.0256	-3.2896	-0.0001	0.8574	0.679	-3.6362	0.1667	75	69.5
OTTAWA	191	.	.	.	.	.	.	.	.	65	.
OTTAWA	192	1.0992	1.0994	-3.1506	0.0028	1.3829	1.3838	-2.8659	1.1661	70	73
OTTAWA	193	0.6876	0.6861	-3.7094	-0.025	1.609	1.1954	-3.2028	0.6714	82.5	78
OTTAWA	194	1.7917	1.7917	-2.6795	1.1666	2.0742	1.8958	-2.5754	0.6667	87.5	69.5
OTTAWA	195	0.9745	0.9749	-3.2772	0.0069	1.4545	1.3746	-2.8768	0.332	70	78
OTTAWA	196	1.2033	1.2031	-3.1695	-0.0029	1.354	1.353	-3.0199	0.1672	80	66
OTTAWA	197	1.1506	1.1505	-2.9423	-0.0029	1.0397	1.0387	-3.0544	0.0006	60	66
OTTAWA	198	2.3012	2.3008	-2.1942	0.3271	2.0884	2.0081	-2.4876	0.6678	90	62
OTTAWA	199	3.2945	3.0893	-1.5126	3.9938	2.4986	2.0979	-2.5046	1.6678	100	62
OTTAWA	200	1.5529	1.5125	-2.7995	0.3271	1.2515	1.1492	-3.1635	0.3345	75	62
OTTAWA	201	1.9848	1.9246	-2.0777	1.665	2.0369	2.0363	-1.9662	2.3337	55	67.5
OTTAWA	202	1.6353	0.9267	-3.3834	0.9901	1.3464	0.9696	-3.3416	0.8352	75	57.5
OTTAWA	203	2.818	2.7839	-1.5281	2.8271	1.666	1.3842	-2.9285	0.8345	75	62
OTTAWA	204	.	.	.	.	1.7047	1.5749	-2.9241	0.667	90	67.5
OTTAWA	205	.	.	.	.	.	.	.	.	77.5	.
OTTAWA	206	1.1001	0.9749	-3.4029	0.1735	1.2696	1.2719	-3.1052	0.332	80	78
OTTAWA	207	.	.	.	.	.	.	.	.	72.5	.
OTTAWA	208	1.5021	1.4247	-2.9809	0.6609	1.8844	1.3175	-3.0887	0.5011	82.5	62.5
OTTAWA	209	1.1513	1.1509	-3.1611	-0.0062	1.4936	1.3233	-2.9894	1.0012	75	62
OTTAWA	210	1.5825	1.2838	-3.217	0.8381	1.2517	1.4084	-3.0919	0.1658	90	75.5
OTTAWA	211	0.1445	0.1446	-4.1053	0.0028	0.6791	0.68	-3.5696	-0.0005	70	73
OTTAWA	212	1.8959	1.8958	-2.6676	0.8333	1.4979	1.4978	-3.0656	0.1667	97.5	69.5
OTTAWA	213	2.3828	2.0912	-2.5065	1.6621	1.4978	1.3412	-3.257	0.1675	100	64
OTTAWA	214	1.8418	1.6024	-2.7832	1.0069	1.3541	1.3564	-3.0285	0.1654	80	78
OTTAWA	215	2.6662	2.2755	-2.1622	1.9938	1.8231	1.6396	-2.7987	0.6678	85	62
OTTAWA	216	1.1851	1.1855	-2.9925	0.1735	1.6552	1.6574	-2.5198	0.332	65	78
OTTAWA	217	.	.	.	.	.	.	.	.	82.5	.
OTTAWA	218	0.6031	0.6033	-3.8671	0.0048	1.2041	1.2056	-3.2643	-0.0009	87.5	75.5
OTTAWA	219	.	.	.	.	.	.	.	.	77.5	.
OTTAWA	220	.	.	.	.	.	.	.	.	110	.
OTTAWA	221	1.2967	0.916	-3.4029	0.3402	1.5303	1.3887	-2.9295	0.4987	75	78
OTTAWA	222	2.1968	1.2035	-3.3672	0.9983	1.7406	1.4011	-3.1698	0.667	97.5	67.5
OTTAWA	223	1.6744	1.6745	-2.7085	1.002	1.291	1.2916	-3.0912	-0.0004	80	72
OTTAWA	224	1.5011	1.0376	-3.0896	0.6531	0.3463	0.3419	-3.7868	0.0026	62.5	53
OTTAWA	225	1.4624	1.4621	-2.844	0.4954	1.5604	1.5589	-2.7477	0.6675	75	64
OTTAWA	226	2.2423	1.9865	-2.3922	1.4938	1.8485	1.5869	-2.7925	1.1678	80	62
OTTAWA	227	1.1769	1.1766	-3.1354	0.6605	1.06	0.8937	-3.4189	0.5012	75	62
OTTAWA	228	1.4608	1.4593	-2.9399	0.3084	1.7342	1.6008	-2.801	0.6714	82.5	78
OTTAWA	229	0.9753	0.9738	-3.3305	-0.025	.	.	.	.	75	78
OTTAWA	230	0.8974	0.8978	-3.4556	0.3402	1.7044	1.5628	-2.7898	1.332	77.5	78
OTTAWA	231	1.4608	1.4593	-3.1982	-0.025	1.8967	1.8885	-2.7717	0.338	107.5	78
OTTAWA	232	1.2	1.2003	-3.2291	0.0048	2.1306	2.0043	-2.4245	1.1658	85	75.5
OTTAWA	233	1.4053	1.0683	-3.2114	0.4938	1.657	1.3174	-2.963	0.8345	72.5	62
OTTAWA	234	0.8488	0.8492	-3.6223	0.0069	1.424	1.4263	-3.0446	0.1654	87.5	78
OTTAWA	235	2.5175	2.3336	-2.1049	3.3288	1.9913	1.571	-2.868	1.3342	85	64
OTTAWA	236	1.093	1.0916	-3.7628	-0.025	1.7002	1.692	-3.1651	0.838	130	78
OTTAWA	237	.	.	.	.	.	.	.	.	75	.
OTTAWA	238	0.6876	0.6861	-3.7416	-0.025	0.9804	0.9722	-3.4582	0.0047	85	78
OTTAWA	239	1.7715	1.6862	-2.5487	0.9938	1.2515	1.2018	-3.0337	0.6678	70	62
OTTAWA	240	0.8381	0.8383	-3.5462	0.0048	0.896	0.8975	-3.4865	-0.0009	80	75.5
OTTAWA	241	.	.	.	.	.	.	.	.	92.5	.
OTTAWA	242	1.576	1.4081	-3.1357	0.3381	1.6095	1.6111	-2.9322	0.3324	95	75.5
OTTAWA	243	1.1984	1.1969	-3.39	-0.025	1.2989	1.2907	-3.299	0.0047	100	78
OTTAWA	244	0.8404	0.8385	-3.4603	-0.0311	0.8468	0.8366	-3.4656	0.0059	75	63
OTTAWA	245	0.6007	0.6004	-3.7141	-0.0058	1.0985	1.0966	-3.2184	0.0011	75	62.5
OTTAWA	246	1.7914	1.2988	-3.1682	1.3316	2.1972	1.7042	-2.7631	2.0003	87.5	67.5
OTTAWA	247	0.6938	0.6939	-3.7199	0.0028	1.2825	1.2245	-3.189	0.6661	82.5	73
OTTAWA	248	.	.	.	.	.	.	.	.	70	.
OTTAWA	249	1.6661	1.5404	-3.1959	0.1666	1.4634	1.4633	-3.273	.	115	69.5
OTTAWA	250	2.5077	2.3109	-2.2129	1.8275	2.0985	2.0195	-2.5049	0.8344	92.5	62.5
OTTAWA	251	2.0113	1.7869	-2.681	1.9938	1.7465	1.0646	-3.404	0.6678	87.5	62
OTTAWA	252	1.4653	1.298	-3.1932	0.3288	1.3862	1.2409	-3.2508	0.1675	90	64
OTTAWA	253	1.4972	1.497	-2.9627	-0.0029	0.9808	0.9798	-3.4803	0.0006	87.5	66
OTTAWA	254	2.7122	2.2896	-2.234	2.6605	1.9214	1.443	-3.0812	1.3345	92.5	62
OTTAWA	255	1.205	1.1527	-3.826	0.0048	1.6095	1.6111	-3.3671	-0.0009	145	75.5
OTTAWA	256	0.7105	0.7097	-3.8356	-0.0135	1.4309	1.1466	-3.4002	0.6692	95	53
OTTAWA	257	0.6876	0.6861	-3.799	-0.025	1.2989	1.1954	-3.2924	0.338	90	78
OTTAWA	258	0.6871	0.6855	-3.7126	-0.027	0.6927	0.6838	-3.7172	0.0051	82.5	73
OTTAWA	259	1.1949	1.1582	-3.3156	0.1715	1.199	1.1003	-3.373	0.1658	87.5	75.5
OTTAWA	260	1.2948	1.1508	-3.1168	0.165	1.9924	1.734	-2.5338	1.0003	72.5	67.5
OTTAWA	261	0.8017	0.507	-3.8011	0.3198	0.6929	0.6672	-3.6424	0.0026	75	53
OTTAWA	262	1.6444	1.3645	-2.8805	0.665	0.8317	0.713	-3.5323	0.167	70	67.5
OTTAWA	263	1.8194	1.7014	-2.7087	1.3361	1.0798	1.0807	-3.3291	-0.0005	82.5	73
OTTAWA	264	2.0791	2.079	-2.3611	1.4983	2.411	2.3587	-2.0815	1.0003	85	67.5
OTTAWA	265	1.0342	1.0327	-3.2026	-0.025	0.9136	0.9055	-3.3326	0.0047	70	78
OTTAWA	266	2.1521	2.152	-2.5692	0.1637	2.1594	2.1585	-2.563	0.0006	112.5	66
OTTAWA	267	1.3856	1.3855	-2.8615	-0.0029	1.5701	1.2815	-2.9658	1.0006	70	66
OTTAWA	268	2.2673	1.8174	-2.5613	1.6605	1.6093	1.4957	-2.8837	0.6678	80	62
OTTAWA	269	2.3019	2.235	-2.1758	0.8304	1.8805	1.8796	-2.5315	0.0006	82.5	66
OTTAWA	270	1.4177	1.418	-3.0255	1.0048	1.9805	1.8138	-2.6291	1.4991	85	75.5
OTTAWA	271	2.1201	1.9078	-2.4089	0.8361	1.7277	1.7286	-2.5878	0.3328	75	73
OTTAWA	272	2.191	2.1565	-2.7851	0.1666	1.629	1.629	-3.3126	0	140	69.5
OTTAWA	273	1.9221	1.6383	-2.9683	0.6694	1.5605	1.5614	-3.0449	-0.0005	100	73
OTTAWA	274	1.8464	1.8466	-2.755	0.6694	1.2425	1.2434	-3.3579	-0.0005	100	73
OTTAWA	275	1.2247	1.2249	-3.4213	0.0048	1.0257	1.0273	-3.6184	-0.0009	105	75.5
OTTAWA	276	0.4915	0.4918	-3.6051	0.0048	1.2826	1.2841	-2.8122	0.6658	60	75.5
OTTAWA	277	2.5212	1.8947	-2.7292	1.9938	1.7187	1.6499	-2.9747	0.6678	102.5	62
OTTAWA	278	1.8093	1.8091	-2.6983	-0.0029	1.7902	1.7892	-2.7186	0.0006	92.5	66
OTTAWA	279	.	.	.	.	.	.	.	.	97.5	.
OTTAWA	280	1	1	-3.2485	-0.0001	0.8959	0.8959	-3.3526	0	70	69.5
OTTAWA	281	1.6072	1.6067	-2.9729	-0.0099	1.9216	1.7602	-2.8204	0.3352	100	57.5
OTTAWA	282	0.5282	0.5277	-3.6386	-0.0099	1.0395	0.9696	-3.1977	0.3352	65	57.5
OTTAWA	283	1.4649	1.0417	-3.1334	1.0069	1.3196	0.8071	-3.3672	0.332	65	78
OTTAWA	284	1.5725	1.3399	-2.7677	0.9865	1.5753	1.4617	-2.6474	0.6692	62.5	53
OTTAWA	285	1.7928	1.7931	-2.6774	0.0048	1.4664	1.468	-3.002	0.1658	87.5	75.5
OTTAWA	286	1.9887	1.9039	-2.524	1.3353	1.3722	1.3729	-3.0548	-0.0004	85	72
OTTAWA	287	0.7718	0.7722	-3.6401	0.0069	1.1991	1.1537	-3.2579	0.1654	82.5	78
OTTAWA	288	0.8385	0.8389	-3.706	0.0069	1.2041	1.2063	-3.3378	-0.0013	95	78
OTTAWA	289	1.7614	1.6394	-2.9349	-0.0099	1.8546	1.7154	-2.86	0.1685	97.5	57.5
OTTAWA	290	1.093	1.0916	-3.2105	-0.025	1.2035	1.1954	-3.1094	0.0047	75	78
OTTAWA	291	0.6062	0.6062	-3.7092	0.0003	1.1568	0.7703	-3.5451	0.1666	75	70
OTTAWA	292	0.7713	0.7716	-3.4024	0.0048	1.1836	1.1852	-2.9882	-0.0009	65	75.5
OTTAWA	293	0.9085	0.907	-3.5207	-0.025	1.54	1.3636	-3.0668	0.5047	85	78
OTTAWA	294	0.8479	0.8481	-3.3248	0.0028	0.6932	0.6941	-3.4785	-0.0005	65	73
OTTAWA	295	1.0272	0.916	-3.5	0.1735	0.9731	0.9753	-3.4399	-0.0013	82.5	78
OTTAWA	296	0.9496	0.9499	-3.2585	0.0048	0.6932	0.6948	-3.5131	-0.0009	67.5	75.5
OTTAWA	297	0.8474	0.8474	-3.5025	0.0003	0.9808	0.9809	-3.369	-0.0001	77.5	70
OTTAWA	298	1.7887	1.7879	-2.5202	0.9865	1.8301	1.4405	-2.8691	1.0026	75	53
OTTAWA	299	.	.	.	.	.	.	.	.	140	.
OTTAWA	300	0.8417	0.8403	-3.5875	-0.025	1.0982	1.09	-3.3404	0.338	85	78
